# Supplementary material for: Seasonal Changes in the Distinct Taxonomy and Function of the Gut Microbiota in the Wild Ground Squirrel (Spermophilus dauricus)
Source: Animals (Basel). 2021 Sep 13;11(9):2685. doi: 10.3390/ani11092685 (PMC8469230; doi:10.3390/ani11092685)
Supplement: Supplementary file 1 [file animals-11-02685-s001.zip]

Archive with 7 entries (7 files):
- Figure S1.pdf
- Figure S2.pdf
- Table S1.pdf
- Table S2.pdf
- Table S3.xlsx
- Table S4.xlsx
- Table S5.pdf
