# Supplementary material for: Seasonal Changes in the Distinct Taxonomy and Function of the Gut Microbiota in the Wild Ground Squirrel (Spermophilus dauricus)
Source: Animals (Basel). 2021 Sep 13;11(9):2685. doi: 10.3390/ani11092685 (PMC8469230; doi:10.3390/ani11092685)
Supplement: Supplementary file 1 [file animals-11-02685-s001.zip › Table S3.xlsx]

## Sheet: Table S3a_Phylum level
Table S3.Statistical test of difference analysis in phylum and genus level.
Table S3a.Statistical test of difference analysis in phylum level.
ID	log2FC	log2CPM	PValue	FDR	level	Mean	MeanA	MeanB	B1	B2	B3	B4	B5	B6	NB1	NB2	NB3	NB4	NB5	NB6
Proteobacteria	2.634	16.227	0.00818882	0.0736994	Enriched	3.70942	5.36	2.059	0.89	2.03	0.835	4.231	1.36	22.813	1.05	2.858	0.537	3.7	2.889	1.32
Firmicutes	0.732	19.358	0.159141	0.716133	NotSig	61.754	66.785	56.723	55.814	65.504	49.922	84.723	77.112	67.637	67.476	59.667	71.912	57.198	44.98	39.103
Verrucomicrobia	-1.28	14.626	0.25864	0.77592	NotSig	0.797167	0.367	1.227	1.01	0.467	0.517	0.03	0.04	0.139	2.649	0.88	0	2.66	1.159	0.015
Bacteroidetes	-0.409	18.347	0.486802	0.893302	NotSig	32.3575	26.272	38.443	40.811	31.602	45.82	10.803	19.803	8.795	28.09	34.481	27.004	35.299	48.678	57.104
Elusimicrobia	-0.548	14.347	0.65853	0.893302	NotSig	0.304	0.211	0.397	0.05	0.06	1.151	0	0	0.005	0.119	1.349	0	0.02	0.77	0.124
Actinobacteria	-0.459	14.191	0.690331	0.893302	NotSig	0.0705	0.036	0.104	0.05	0.03	0.045	0.045	0.04	0.01	0.074	0.084	0.338	0.045	0.025	0.06
Candidatus_Saccharibacteria	-0.357	14.163	0.694791	0.893302	NotSig	0.03025	0.01	0.05	0.01	0	0.025	0.01	0.015	0	0.02	0.005	0.015	0.258	0.005	0
Tenericutes	-0.027	14.176	0.979715	0.982476	NotSig	0.0485	0.045	0.052	0.045	0	0.164	0	0.06	0	0.154	0.015	0.005	0.089	0.045	0.005
Unassigned	0.022	14.728	0.982476	0.982476	NotSig	0.928917	0.913	0.945	1.32	0.308	1.521	0.159	1.57	0.601	0.368	0.661	0.189	0.731	1.449	2.27

## Sheet: Table S3b_Genus level
Table S3b.Statistical test of difference analysis in phylum level.
ID	log2FC	log2CPM	PValue	FDR	level	Mean	MeanA	MeanB	B1	B2	B3	B4	B5	B6	NB1	NB2	NB3	NB4	NB5	NB6
Unassigned	-1.16	18.857	0.00652291	0.128549	Depleted	46.1899	35.675	56.705	47.618	36.809	49.011	28.001	46.417	6.195	50.975	44.391	73.17	42.085	62.235	67.372
Lactobacillus	2.393	16.864	0.128906	0.631641	NotSig	7.88475	13.984	1.785	0.025	14.403	0.308	14.801	11.504	42.865	0.045	0.144	0.005	8.977	1.421	0.119
Barnesiella	-0.262	16.363	0.616108	0.948291	NotSig	7.44058	7.922	6.959	13.205	10.803	10.702	3.08	8.523	1.219	10.095	7.109	3.099	3.609	10.706	7.137
Streptococcus	6.359	16.516	2.49795e-05	0.001224	Enriched	6.2815	12.488	0.075	4.782	9.612	0.025	36.502	7.523	16.487	0	0.005	0.144	0.005	0.219	0.074
Ruminococcus	0.376	16.027	0.638645	0.948291	NotSig	5.73633	7.247	4.226	10.804	14.703	3.911	3.7	10.304	0.06	13.793	3.659	0.164	3.329	3.872	0.537
Alistipes	-1.888	16.149	0.00787033	0.128549	Depleted	5.22458	2.636	7.813	3.401	1.88	4.521	0.139	1.2	4.676	3.528	15.097	8.507	8.727	3.122	7.897
Bacteroides	-2.323	15.923	0.0279524	0.228278	NotSig	3.62042	2.141	5.1	3.551	0.562	7.702	0.214	0.507	0.308	4.168	1.59	2.209	18.494	2.341	1.799
Escherichia/Shigella	4.216	15.562	0.0135344	0.165797	Enriched	2.27992	4.343	0.217	0.154	0.79	0	2.16	0.373	22.582	0	0.099	0	0.02	1.181	0
Clostridium_XlVa	-1.602	15.343	0.0423261	0.296283	NotSig	2.24767	1.395	3.101	3.861	1.19	1.64	0.845	0.641	0.189	1.749	5.699	1.03	6.068	2.101	1.959
