# Supplementary material for: Seasonal Changes in the Distinct Taxonomy and Function of the Gut Microbiota in the Wild Ground Squirrel (Spermophilus dauricus)
Source: Animals (Basel). 2021 Sep 13;11(9):2685. doi: 10.3390/ani11092685 (PMC8469230; doi:10.3390/ani11092685)
Supplement: Supplementary file 1 [file animals-11-02685-s001.zip › Table S4.xlsx]

## Sheet: supplementary table
Table S4. Differential abundance of ASVs between the breeding season and non-breeding season.
ASV ID	log2FC	log2CPM	PValue	FDR	level	MeanA	MeanB	Kingdom	Phylum	Class	Order	Family	Genus
ASV_475	7.667	8.574	6.26441e-06	0.00404218	Enriched	0.055	0	Bacteria	Bacteroidetes	Bacteroidia	Bacteroidales	Porphyromonadaceae	Barnesiella
ASV_105	8.94	10.677	8.68931e-06	0.00404218	Enriched	0.294	0	Bacteria	Firmicutes	Clostridia	Clostridiales	Lachnospiraceae	Clostridium_XlVb
ASV_314	-8	8.872	1.29974e-05	0.00404218	Depleted	0	0.089	Bacteria	Firmicutes	Clostridia	Clostridiales	Ruminococcaceae	Unassigned
ASV_10	12.697	13.408	1.97974e-05	0.00461774	Enriched	1.982	0	Bacteria	Firmicutes	Clostridia	Clostridiales	Ruminococcaceae	Ruminococcus
ASV_2	7.814	16.297	3.67385e-05	0.00685541	Enriched	12.506	0.075	Bacteria	Firmicutes	Bacilli	Lactobacillales	Streptococcaceae	Streptococcus
ASV_563	6.34	8.536	5.71657e-05	0.00812512	Enriched	0.051	0	Bacteria	Bacteroidetes	Bacteroidia	Bacteroidales	Porphyromonadaceae	Unassigned
ASV_1031	6.979	7.996	6.09601e-05	0.00812512	Enriched	0.032	0	Bacteria	Bacteroidetes	Bacteroidia	Bacteroidales	Porphyromonadaceae	Unassigned
ASV_182	9.247	10.023	9.35391e-05	0.00982608	Enriched	0.168	0	Bacteria	Bacteroidetes	Bacteroidia	Bacteroidales	Porphyromonadaceae	Unassigned
ASV_245	7.662	9.52	9.47853e-05	0.00982608	Enriched	0.13	0	Bacteria	Bacteroidetes	Bacteroidia	Bacteroidales	Porphyromonadaceae	Barnesiella
ASV_688	-5.388	7.769	0.000133095	0.0124178	Depleted	0	0.039	Bacteria	Firmicutes	Clostridia	Clostridiales	Unassigned	Unassigned
ASV_1318	-5.71	7.092	0.000148662	0.0126092	Depleted	0	0.022	Bacteria	Firmicutes	Clostridia	Clostridiales	Unassigned	Unassigned
ASV_597	7.612	8.53	0.00020497	0.0155321	Enriched	0.061	0	Bacteria	Bacteroidetes	Bacteroidia	Bacteroidales	Porphyromonadaceae	Barnesiella
ASV_397	7.708	8.609	0.000216417	0.0155321	Enriched	0.062	0	Bacteria	Unassigned	Unassigned	Unassigned	Unassigned	Unassigned
ASV_880	-6.098	7.345	0.000310397	0.0182316	Depleted	0	0.021	Bacteria	Tenericutes	Mollicutes	Mycoplasmatales	Mycoplasmataceae	Mycoplasma
ASV_111	-9.642	10.403	0.000311956	0.0182316	Depleted	0	0.247	Bacteria	Firmicutes	Clostridia	Clostridiales	Unassigned	Unassigned
ASV_411	-5.938	8.727	0.000315554	0.0182316	Depleted	0.001	0.085	Bacteria	Bacteroidetes	Bacteroidia	Bacteroidales	Porphyromonadaceae	Unassigned
ASV_57	-7.821	10.526	0.000332193	0.0182316	Depleted	0.001	0.392	Bacteria	Firmicutes	Clostridia	Clostridiales	Unassigned	Unassigned
ASV_354	-8.228	9.075	0.000403134	0.0208276	Depleted	0	0.079	Bacteria	Firmicutes	Clostridia	Clostridiales	Lachnospiraceae	Clostridium_XlVa
ASV_509	6.89	7.93	0.000424141	0.0208276	Enriched	0.036	0	Bacteria	Firmicutes	Clostridia	Clostridiales	Ruminococcaceae	Ruminococcus
ASV_239	7.417	9.607	0.000448076	0.0209028	Enriched	0.143	0.001	Bacteria	Firmicutes	Clostridia	Clostridiales	Clostridiaceae_1	Clostridium_sensu_stricto
ASV_588	6.981	8.004	0.000488615	0.0217085	Enriched	0.043	0	Bacteria	Bacteroidetes	Bacteroidia	Bacteroidales	Porphyromonadaceae	Unassigned
ASV_228	8.786	9.59	0.000594674	0.0252196	Enriched	0.136	0	Bacteria	Firmicutes	Clostridia	Clostridiales	Lachnospiraceae	Unassigned
ASV_495	-5.426	8.316	0.000629576	0.0255389	Depleted	0.001	0.06	Bacteria	Firmicutes	Clostridia	Clostridiales	Unassigned	Unassigned
ASV_377	7.827	8.719	0.000710246	0.0276108	Enriched	0.077	0	Bacteria	Bacteroidetes	Bacteroidia	Bacteroidales	Prevotellaceae	Alloprevotella
ASV_148	9.518	10.282	0.000895881	0.030912	Enriched	0.201	0	Bacteria	Bacteroidetes	Bacteroidia	Bacteroidales	Porphyromonadaceae	Unassigned
ASV_127	-9.735	10.491	0.000908771	0.030912	Depleted	0	0.222	Bacteria	Proteobacteria	Alphaproteobacteria	Rhodospirillales	Rhodospirillaceae	Unassigned
ASV_705	5.2	8.983	0.00092892	0.030912	Enriched	0.071	0.002	Bacteria	Firmicutes	Clostridia	Clostridiales	Lachnospiraceae	Blautia
ASV_532	7.499	8.433	0.000953087	0.030912	Enriched	0.05	0	Bacteria	Firmicutes	Clostridia	Clostridiales	Lachnospiraceae	Unassigned
ASV_774	6.859	7.907	0.000960822	0.030912	Enriched	0.038	0	Bacteria	Bacteroidetes	Bacteroidia	Bacteroidales	Porphyromonadaceae	Barnesiella
ASV_395	8.024	8.894	0.00102748	0.031082	Enriched	0.089	0	Bacteria	Bacteroidetes	Bacteroidia	Bacteroidales	Porphyromonadaceae	Unassigned
ASV_928	-5.724	7.099	0.00103274	0.031082	Depleted	0	0.022	Bacteria	Firmicutes	Clostridia	Clostridiales	Lachnospiraceae	Anaerostipes
ASV_225	8.31	9.152	0.00108083	0.031513	Enriched	0.112	0	Bacteria	Elusimicrobia	Elusimicrobia	Elusimicrobiales	Elusimicrobiaceae	Elusimicrobium
ASV_184	4.125	10.27	0.00132838	0.0375571	Enriched	0.195	0.014	Bacteria	Firmicutes	Clostridia	Clostridiales	Lachnospiraceae	Unassigned
ASV_74	11.349	12.068	0.00143317	0.0393279	Enriched	0.573	0	Bacteria	Proteobacteria	Gammaproteobacteria	Enterobacteriales	Enterobacteriaceae	Escherichia/Shigella
ASV_609	4.552	8.121	0.00159148	0.0424243	Enriched	0.036	0.002	Bacteria	Firmicutes	Clostridia	Clostridiales	Lachnospiraceae	Unassigned
ASV_157	6.19	9.98	0.00164106	0.0425309	Enriched	0.17	0.002	Bacteria	Firmicutes	Clostridia	Clostridiales	Unassigned	Unassigned
ASV_485	-7.16	8.154	0.0017831	0.0433965	Depleted	0	0.064	Bacteria	Bacteroidetes	Bacteroidia	Bacteroidales	Porphyromonadaceae	Odoribacter
ASV_863	6.607	7.713	0.0018081	0.0433965	Enriched	0.033	0	Bacteria	Bacteroidetes	Bacteroidia	Bacteroidales	Porphyromonadaceae	Unassigned
ASV_124	-9.954	10.703	0.00181942	0.0433965	Depleted	0	0.256	Bacteria	Bacteroidetes	Bacteroidia	Bacteroidales	Bacteroidaceae	Bacteroides
ASV_48	4.706	11.996	0.00191171	0.0433965	Enriched	0.636	0.028	Bacteria	Firmicutes	Clostridia	Clostridiales	Lachnospiraceae	Unassigned
ASV_205	3.599	9.919	0.00194143	0.0433965	Enriched	0.142	0.015	Bacteria	Firmicutes	Clostridia	Clostridiales	Lachnospiraceae	Blautia
ASV_511	6.898	7.938	0.00196232	0.0433965	Enriched	0.031	0	Bacteria	Firmicutes	Clostridia	Clostridiales	Lachnospiraceae	Unassigned
ASV_712	-3.128	8.287	0.00200005	0.0433965	Depleted	0.004	0.055	Bacteria	Firmicutes	Unassigned	Unassigned	Unassigned	Unassigned
ASV_191	3.379	10.399	0.00218247	0.0462783	Enriched	0.194	0.025	Bacteria	Firmicutes	Clostridia	Clostridiales	Lachnospiraceae	Unassigned
ASV_271	-3.705	9.018	0.00232059	0.0481136	Depleted	0.006	0.111	Bacteria	Firmicutes	Clostridia	Clostridiales	Ruminococcaceae	Anaerotruncus
ASV_306	-8.096	8.957	0.00241077	0.0484738	Depleted	0	0.084	Bacteria	Firmicutes	Clostridia	Clostridiales	Unassigned	Unassigned
ASV_770	-6.138	7.369	0.00244188	0.0484738	Depleted	0	0.025	Bacteria	Firmicutes	Clostridia	Clostridiales	Ruminococcaceae	Flavonifractor
ASV_540	6.214	8.467	0.00283399	0.0528106	Enriched	0.05	0	Bacteria	Firmicutes	Clostridia	Clostridiales	Lachnospiraceae	Blautia
ASV_1029	-6.552	7.663	0.00285474	0.0528106	Depleted	0	0.039	Bacteria	Bacteroidetes	Bacteroidia	Bacteroidales	Porphyromonadaceae	Unassigned
ASV_843	-3.061	7.437	0.0028808	0.0528106	Depleted	0.002	0.027	Bacteria	Firmicutes	Clostridia	Clostridiales	Ruminococcaceae	Flavonifractor
ASV_436	-7.604	8.521	0.00288675	0.0528106	Depleted	0	0.048	Bacteria	Firmicutes	Unassigned	Unassigned	Unassigned	Unassigned
ASV_131	-9.769	10.524	0.00301819	0.0541532	Depleted	0	0.212	Bacteria	Firmicutes	Clostridia	Clostridiales	Ruminococcaceae	Ruminococcus
ASV_786	-6.146	7.384	0.00316945	0.0557943	Depleted	0	0.029	Bacteria	Firmicutes	Clostridia	Clostridiales	Lachnospiraceae	Unassigned
ASV_276	8.486	9.312	0.00344313	0.0584111	Enriched	0.11	0	Bacteria	Bacteroidetes	Bacteroidia	Bacteroidales	Rikenellaceae	Alistipes
ASV_7	5.631	14.207	0.00344331	0.0584111	Enriched	3.15	0.096	Bacteria	Firmicutes	Clostridia	Clostridiales	Ruminococcaceae	Ruminococcus
ASV_317	7.678	8.59	0.00358153	0.0593268	Enriched	0.073	0	Bacteria	Unassigned	Unassigned	Unassigned	Unassigned	Unassigned
ASV_480	4.742	8.503	0.00362447	0.0593268	Enriched	0.05	0.002	Bacteria	Firmicutes	Clostridia	Clostridiales	Unassigned	Unassigned
ASV_447	-7.418	8.37	0.00389791	0.0627026	Depleted	0	0.064	Bacteria	Firmicutes	Clostridia	Clostridiales	Lachnospiraceae	Clostridium_XlVa
ASV_804	7.025	8.038	0.00428986	0.0647586	Enriched	0.034	0	Bacteria	Firmicutes	Clostridia	Clostridiales	Lachnospiraceae	Unassigned
ASV_603	6.981	8.005	0.00430977	0.0647586	Enriched	0.033	0	Bacteria	Firmicutes	Negativicutes	Selenomonadales	Veillonellaceae	Veillonella
ASV_695	5.385	7.85	0.00443043	0.0647586	Enriched	0.03	0.001	Bacteria	Firmicutes	Clostridia	Clostridiales	Lachnospiraceae	Clostridium_XlVa
ASV_412	7.883	8.764	0.00447024	0.0647586	Enriched	0.064	0	Bacteria	Bacteroidetes	Bacteroidia	Bacteroidales	Porphyromonadaceae	Unassigned
ASV_651	-7.315	8.274	0.00460066	0.0647586	Depleted	0	0.05	Bacteria	Bacteroidetes	Bacteroidia	Bacteroidales	Porphyromonadaceae	Unassigned
ASV_578	3.176	8.101	0.00460675	0.0647586	Enriched	0.034	0.004	Bacteria	Firmicutes	Clostridia	Clostridiales	Lachnospiraceae	Unassigned
ASV_425	-6.887	7.94	0.00469225	0.0647586	Depleted	0	0.054	Bacteria	Proteobacteria	Unassigned	Unassigned	Unassigned	Unassigned
ASV_84	10.379	11.116	0.00473985	0.0647586	Enriched	0.364	0	Bacteria	Bacteroidetes	Bacteroidia	Bacteroidales	Porphyromonadaceae	Unassigned
ASV_994	6.739	7.815	0.0047991	0.0647586	Enriched	0.028	0	Bacteria	Firmicutes	Bacilli	Lactobacillales	Lactobacillaceae	Lactobacillus
ASV_23	-10.941	12.875	0.0048092	0.0647586	Depleted	0	1.992	Bacteria	Firmicutes	Clostridia	Clostridiales	Ruminococcaceae	Ruminococcus
ASV_418	7.531	8.463	0.00481728	0.0647586	Enriched	0.048	0	Bacteria	Firmicutes	Negativicutes	Selenomonadales	Veillonellaceae	Veillonella
ASV_403	7.506	8.442	0.00485863	0.0647586	Enriched	0.056	0	Bacteria	Bacteroidetes	Unassigned	Unassigned	Unassigned	Unassigned
ASV_282	5.023	9.43	0.00510642	0.0663935	Enriched	0.103	0.004	Bacteria	Firmicutes	Clostridia	Clostridiales	Lachnospiraceae	Unassigned
ASV_345	-8.056	8.919	0.0051924	0.0663935	Depleted	0	0.065	Bacteria	Firmicutes	Clostridia	Clostridiales	Lachnospiraceae	Clostridium_XlVa
ASV_870	6.133	7.369	0.00521473	0.0663935	Enriched	0.022	0	Bacteria	Bacteroidetes	Bacteroidia	Bacteroidales	Porphyromonadaceae	Barnesiella
ASV_723	-5.757	7.129	0.00526593	0.0663935	Depleted	0	0.023	Bacteria	Firmicutes	Clostridia	Clostridiales	Unassigned	Unassigned
ASV_503	7.305	8.266	0.005421	0.0674373	Enriched	0.043	0	Bacteria	Firmicutes	Clostridia	Clostridiales	Lachnospiraceae	Anaerostipes
ASV_189	3.251	10.42	0.00553424	0.0675394	Enriched	0.189	0.028	Bacteria	Firmicutes	Clostridia	Clostridiales	Lachnospiraceae	Unassigned
ASV_357	-3.93	9.092	0.00557399	0.0675394	Depleted	0.005	0.093	Bacteria	Firmicutes	Clostridia	Clostridiales	Ruminococcaceae	Unassigned
ASV_709	6.54	7.663	0.00568538	0.0678342	Enriched	0.024	0	Bacteria	Firmicutes	Clostridia	Clostridiales	Lachnospiraceae	Acetatifactor
ASV_155	9.44	10.209	0.00574373	0.0678342	Enriched	0.214	0	Bacteria	Firmicutes	Clostridia	Clostridiales	Lachnospiraceae	Clostridium_XlVa
ASV_178	-6.445	9.889	0.00583645	0.0680676	Depleted	0.002	0.16	Bacteria	Proteobacteria	Alphaproteobacteria	Rhodospirillales	Rhodospirillaceae	Unassigned
ASV_133	-6.266	10.461	0.00614058	0.0700795	Depleted	0.003	0.23	Bacteria	Firmicutes	Clostridia	Clostridiales	Lachnospiraceae	Unassigned
ASV_270	-7.316	9.451	0.00615919	0.0700795	Depleted	0	0.097	Bacteria	Firmicutes	Clostridia	Clostridiales	Lachnospiraceae	Unassigned
ASV_82	-9.445	10.216	0.00654756	0.0727589	Depleted	0	0.321	Bacteria	Firmicutes	Clostridia	Clostridiales	Ruminococcaceae	Ruminococcus
ASV_394	4.045	8.968	0.00658295	0.0727589	Enriched	0.07	0.005	Bacteria	Bacteroidetes	Bacteroidia	Bacteroidales	Porphyromonadaceae	Barnesiella
ASV_353	5.976	9.286	0.00662862	0.0727589	Enriched	0.089	0.002	Bacteria	Firmicutes	Bacilli	Bacillales	Bacillaceae_1	Bacillus
ASV_1246	-3.344	7.192	0.00700664	0.0760139	Depleted	0.001	0.019	Bacteria	Firmicutes	Clostridia	Clostridiales	Lachnospiraceae	Unassigned
ASV_652	-6.824	7.881	0.00719646	0.0770149	Depleted	0	0.034	Bacteria	Bacteroidetes	Bacteroidia	Bacteroidales	Porphyromonadaceae	Odoribacter
ASV_491	6.305	8.489	0.007264	0.0770149	Enriched	0.049	0	Bacteria	Firmicutes	Negativicutes	Selenomonadales	Veillonellaceae	Veillonella
ASV_785	-3.763	8.187	0.00734961	0.077047	Depleted	0.003	0.049	Bacteria	Firmicutes	Clostridia	Clostridiales	Ruminococcaceae	Unassigned
ASV_108	6.69	10.351	0.00750269	0.0777779	Enriched	0.263	0.002	Bacteria	Bacteroidetes	Bacteroidia	Bacteroidales	Prevotellaceae	Alloprevotella
ASV_258	8.365	9.202	0.00780143	0.0799861	Enriched	0.101	0	Bacteria	Bacteroidetes	Bacteroidia	Bacteroidales	Porphyromonadaceae	Unassigned
ASV_902	5.941	7.241	0.00796718	0.0807976	Enriched	0.021	0	Bacteria	Firmicutes	Clostridia	Clostridiales	Lachnospiraceae	Clostridium_XlVa
ASV_147	-5.989	10.346	0.00805488	0.0808086	Depleted	0.003	0.194	Bacteria	Firmicutes	Clostridia	Clostridiales	Ruminococcaceae	Unassigned
ASV_528	3.93	8.178	0.00822547	0.0813782	Enriched	0.036	0.003	Bacteria	Firmicutes	Clostridia	Clostridiales	Lachnospiraceae	Unassigned
ASV_1317	-5.681	7.069	0.00836639	0.0813782	Depleted	0	0.022	Bacteria	Firmicutes	Clostridia	Clostridiales	Ruminococcaceae	Ruminococcus
ASV_697	-5.9	7.22	0.00837332	0.0813782	Depleted	0	0.025	Bacteria	Firmicutes	Clostridia	Clostridiales	Ruminococcaceae	Clostridium_IV
ASV_429	-4.043	7.903	0.0093003	0.0887094	Depleted	0.002	0.046	Bacteria	Proteobacteria	Deltaproteobacteria	Desulfovibrionales	Desulfovibrionaceae	Desulfovibrio
ASV_913	3.722	7.494	0.00931781	0.0887094	Enriched	0.019	0.002	Bacteria	Firmicutes	Clostridia	Clostridiales	Ruminococcaceae	Faecalibacterium
ASV_645	-2.834	7.577	0.00958514	0.0903327	Depleted	0.003	0.029	Bacteria	Firmicutes	Unassigned	Unassigned	Unassigned	Unassigned
ASV_537	7.592	8.512	0.0102862	0.0959703	Enriched	0.049	0	Bacteria	Firmicutes	Clostridia	Clostridiales	Lachnospiraceae	Roseburia
ASV_450	7.516	8.45	0.0104502	0.0965347	Enriched	0.056	0	Bacteria	Bacteroidetes	Bacteroidia	Bacteroidales	Porphyromonadaceae	Unassigned
ASV_272	-7.948	8.833	0.0105894	0.096862	Depleted	0	0.113	Bacteria	Bacteroidetes	Bacteroidia	Bacteroidales	Porphyromonadaceae	Unassigned
ASV_445	7.455	8.399	0.0106994	0.0969183	Enriched	0.054	0	Bacteria	Bacteroidetes	Bacteroidia	Bacteroidales	Porphyromonadaceae	Unassigned
ASV_426	4.353	8.663	0.0108508	0.0973439	Enriched	0.055	0.003	Bacteria	Firmicutes	Erysipelotrichia	Erysipelotrichales	Erysipelotrichaceae	Coprobacillus
ASV_167	-5.113	10.28	0.0110345	0.0980491	Depleted	0.006	0.302	Bacteria	Bacteroidetes	Bacteroidia	Bacteroidales	Rikenellaceae	Alistipes
ASV_255	-7.731	8.643	0.0112663	0.0983166	Depleted	0	0.097	Bacteria	Bacteroidetes	Bacteroidia	Bacteroidales	Bacteroidaceae	Bacteroides
ASV_518	7.381	8.329	0.0112753	0.0983166	Enriched	0.045	0	Bacteria	Bacteroidetes	Bacteroidia	Bacteroidales	Porphyromonadaceae	Unassigned
ASV_169	5.329	10.7	0.0116215	0.0990071	Enriched	0.303	0.01	Bacteria	Firmicutes	Clostridia	Clostridiales	Unassigned	Unassigned
ASV_755	-4.964	7.447	0.0116529	0.0990071	Depleted	0	0.033	Bacteria	Firmicutes	Clostridia	Clostridiales	Lachnospiraceae	Clostridium_XlVa
ASV_432	5.737	8.162	0.0116729	0.0990071	Enriched	0.05	0.001	Bacteria	Firmicutes	Clostridia	Clostridiales	Ruminococcaceae	Intestinimonas
ASV_428	-5.825	8.709	0.0120986	0.101571	Depleted	0.001	0.055	Bacteria	Bacteroidetes	Bacteroidia	Bacteroidales	Porphyromonadaceae	Barnesiella
ASV_268	5.156	9.37	0.0122615	0.101571	Enriched	0.122	0.003	Bacteria	Bacteroidetes	Bacteroidia	Bacteroidales	Porphyromonadaceae	Unassigned
ASV_1131	4.745	7.391	0.0123018	0.101571	Enriched	0.02	0.001	Bacteria	Firmicutes	Clostridia	Clostridiales	Lachnospiraceae	Unassigned
ASV_213	7.886	10.107	0.0126315	0.102036	Enriched	0.165	0.001	Bacteria	Bacteroidetes	Bacteroidia	Bacteroidales	Porphyromonadaceae	Unassigned
ASV_179	3.307	10.336	0.012638	0.102036	Enriched	0.183	0.025	Bacteria	Firmicutes	Clostridia	Clostridiales	Lachnospiraceae	Blautia
ASV_917	7.033	8.041	0.0126862	0.102036	Enriched	0.036	0	Bacteria	Bacteroidetes	Bacteroidia	Bacteroidales	Porphyromonadaceae	Barnesiella
ASV_739	6.878	7.925	0.0130057	0.103092	Enriched	0.03	0	Bacteria	Firmicutes	Clostridia	Clostridiales	Peptostreptococcaceae	Clostridium_XI
ASV_506	-7.455	8.393	0.0130384	0.103092	Depleted	0	0.042	Bacteria	Firmicutes	Clostridia	Clostridiales	Ruminococcaceae	Unassigned
ASV_325	-7.249	8.236	0.0132224	0.103668	Depleted	0	0.068	Bacteria	Bacteroidetes	Bacteroidia	Bacteroidales	Porphyromonadaceae	Unassigned
ASV_684	6.842	7.888	0.0134377	0.104478	Enriched	0.031	0	Bacteria	Bacteroidetes	Bacteroidia	Bacteroidales	Porphyromonadaceae	Unassigned
ASV_601	-3.961	7.816	0.0137977	0.105751	Depleted	0.001	0.045	Bacteria	Firmicutes	Clostridia	Clostridiales	Ruminococcaceae	Flavonifractor
ASV_673	5.837	8.262	0.0138282	0.105751	Enriched	0.043	0.001	Bacteria	Firmicutes	Clostridia	Clostridiales	Lachnospiraceae	Anaerostipes
ASV_970	6.827	7.85	0.0142141	0.106647	Enriched	0.025	0	Bacteria	Firmicutes	Clostridia	Clostridiales	Peptostreptococcaceae	Unassigned
ASV_559	-7.207	8.185	0.014339	0.106647	Depleted	0	0.036	Bacteria	Firmicutes	Clostridia	Clostridiales	Ruminococcaceae	Unassigned
ASV_547	-7.175	8.158	0.0144867	0.106647	Depleted	0	0.035	Bacteria	Bacteroidetes	Bacteroidia	Bacteroidales	Porphyromonadaceae	Unassigned
ASV_1112	6.752	7.79	0.0145098	0.106647	Enriched	0.024	0	Bacteria	Firmicutes	Clostridia	Clostridiales	Lachnospiraceae	Unassigned
ASV_107	4.971	10.907	0.0145841	0.106647	Enriched	0.32	0.015	Bacteria	Bacteroidetes	Bacteroidia	Bacteroidales	Porphyromonadaceae	Unassigned
ASV_948	3.222	7.689	0.0146526	0.106647	Enriched	0.027	0.003	Bacteria	Firmicutes	Clostridia	Clostridiales	Ruminococcaceae	Unassigned
ASV_539	-7.079	8.084	0.0147454	0.106647	Depleted	0	0.041	Bacteria	Bacteroidetes	Bacteroidia	Bacteroidales	Porphyromonadaceae	Butyricimonas
ASV_241	3.196	9.876	0.0149689	0.107431	Enriched	0.128	0.018	Bacteria	Firmicutes	Clostridia	Clostridiales	Lachnospiraceae	Blautia
ASV_614	3.286	7.803	0.0152887	0.108888	Enriched	0.026	0.003	Bacteria	Firmicutes	Clostridia	Clostridiales	Lachnospiraceae	Unassigned
ASV_500	-3.462	8.753	0.015645	0.110302	Depleted	0.005	0.058	Bacteria	Firmicutes	Clostridia	Clostridiales	Ruminococcaceae	Intestinimonas
ASV_756	-4.382	7.839	0.0157237	0.110302	Depleted	0.001	0.041	Bacteria	Bacteroidetes	Bacteroidia	Bacteroidales	Porphyromonadaceae	Unassigned
ASV_899	-6.803	7.852	0.0165075	0.114936	Depleted	0	0.035	Bacteria	Bacteroidetes	Bacteroidia	Bacteroidales	Porphyromonadaceae	Unassigned
ASV_419	6.407	8.74	0.0170574	0.116262	Enriched	0.081	0.001	Bacteria	Bacteroidetes	Bacteroidia	Bacteroidales	Porphyromonadaceae	Barnesiella
ASV_486	-6.195	8.503	0.0172385	0.116262	Depleted	0	0.084	Bacteria	Firmicutes	Clostridia	Clostridiales	Lachnospiraceae	Unassigned
ASV_571	-4.848	7.453	0.0174407	0.116262	Depleted	0	0.03	Bacteria	Proteobacteria	Alphaproteobacteria	Unassigned	Unassigned	Unassigned
ASV_771	-6.527	7.648	0.0175883	0.116262	Depleted	0	0.022	Bacteria	Firmicutes	Clostridia	Clostridiales	Lachnospiraceae	Clostridium_XlVa
ASV_51	-3.719	10.775	0.0176245	0.116262	Depleted	0.023	0.437	Bacteria	Firmicutes	Clostridia	Clostridiales	Unassigned	Unassigned
ASV_47	-7.76	11.604	0.0178588	0.116262	Depleted	0.002	0.454	Bacteria	Verrucomicrobia	Verrucomicrobiae	Verrucomicrobiales	Verrucomicrobiaceae	Akkermansia
ASV_586	-6.222	7.444	0.0181973	0.116262	Depleted	0	0.034	Bacteria	Firmicutes	Clostridia	Clostridiales	Ruminococcaceae	Unassigned
ASV_757	-6.394	7.549	0.018285	0.116262	Depleted	0	0.02	Bacteria	Proteobacteria	Deltaproteobacteria	Unassigned	Unassigned	Unassigned
ASV_376	-6.677	8.793	0.0182968	0.116262	Depleted	0	0.073	Bacteria	Bacteroidetes	Bacteroidia	Bacteroidales	Porphyromonadaceae	Barnesiella
ASV_1045	-2.719	8.258	0.0184501	0.116262	Depleted	0.005	0.042	Bacteria	Firmicutes	Clostridia	Clostridiales	Unassigned	Unassigned
ASV_505	-3.527	7.641	0.018456	0.116262	Depleted	0.002	0.035	Bacteria	Firmicutes	Clostridia	Clostridiales	Ruminococcaceae	Oscillibacter
ASV_249	5.522	9.715	0.0185103	0.116262	Enriched	0.125	0.003	Bacteria	Bacteroidetes	Bacteroidia	Bacteroidales	Rikenellaceae	Alistipes
ASV_52	-9.334	11.837	0.0185197	0.116262	Depleted	0.001	0.705	Bacteria	Bacteroidetes	Bacteroidia	Bacteroidales	Prevotellaceae	Alloprevotella
ASV_758	-6.283	7.475	0.0186402	0.116262	Depleted	0	0.024	Bacteria	Bacteroidetes	Unassigned	Unassigned	Unassigned	Unassigned
ASV_611	-6.136	7.384	0.0186665	0.116262	Depleted	0	0.032	Bacteria	Bacteroidetes	Bacteroidia	Bacteroidales	Porphyromonadaceae	Odoribacter
ASV_187	-3.284	9.309	0.0186916	0.116262	Depleted	0.01	0.141	Bacteria	Firmicutes	Clostridia	Clostridiales	Unassigned	Unassigned
ASV_924	-2.529	7.409	0.0188172	0.116268	Depleted	0.003	0.023	Bacteria	Firmicutes	Clostridia	Clostridiales	Ruminococcaceae	Unassigned
ASV_172	3.436	10.68	0.0196516	0.119558	Enriched	0.248	0.03	Bacteria	Firmicutes	Clostridia	Clostridiales	Ruminococcaceae	Unassigned
ASV_104	-4.001	11.372	0.0197053	0.119558	Depleted	0.029	0.415	Bacteria	Firmicutes	Clostridia	Clostridiales	Lachnospiraceae	Clostridium_XlVa
ASV_477	-4.984	9.314	0.0197907	0.119558	Depleted	0.003	0.151	Bacteria	Bacteroidetes	Bacteroidia	Bacteroidales	Porphyromonadaceae	Barnesiella
ASV_237	-2.809	9.941	0.0198622	0.119558	Depleted	0.022	0.167	Bacteria	Firmicutes	Clostridia	Clostridiales	Unassigned	Unassigned
ASV_360	-3.04	9.385	0.0201391	0.120447	Depleted	0.012	0.104	Bacteria	Firmicutes	Clostridia	Clostridiales	Unassigned	Unassigned
ASV_11	-2.848	13.34	0.0210018	0.124807	Depleted	0.231	1.932	Bacteria	Firmicutes	Clostridia	Clostridiales	Ruminococcaceae	Unassigned
ASV_284	4.757	9.259	0.0211752	0.125041	Enriched	0.108	0.004	Bacteria	Bacteroidetes	Bacteroidia	Bacteroidales	Porphyromonadaceae	Barnesiella
ASV_985	2.823	7.671	0.0215423	0.125868	Enriched	0.022	0.005	Bacteria	Firmicutes	Clostridia	Clostridiales	Unassigned	Unassigned
ASV_142	3.513	10.352	0.0217101	0.125868	Enriched	0.221	0.022	Bacteria	Firmicutes	Clostridia	Clostridiales	Ruminococcaceae	Unassigned
ASV_595	-3.261	8.655	0.02172	0.125868	Depleted	0.006	0.071	Bacteria	Bacteroidetes	Bacteroidia	Bacteroidales	Bacteroidaceae	Bacteroides
ASV_686	6.124	8.339	0.0219823	0.126602	Enriched	0.043	0	Bacteria	Firmicutes	Clostridia	Clostridiales	Lachnospiraceae	Unassigned
ASV_415	3.893	8.635	0.0221281	0.126659	Enriched	0.054	0.005	Bacteria	Firmicutes	Clostridia	Clostridiales	Lachnospiraceae	Clostridium_XlVa
ASV_80	6.345	11.257	0.0224179	0.127536	Enriched	0.374	0.005	Bacteria	Firmicutes	Clostridia	Clostridiales	Ruminococcaceae	Ruminococcus
ASV_797	2.568	8.629	0.0229326	0.128229	Enriched	0.053	0.011	Bacteria	Firmicutes	Clostridia	Clostridiales	Lachnospiraceae	Ruminococcus2
ASV_1001	-3.479	7.874	0.0229354	0.128229	Depleted	0.002	0.036	Bacteria	Firmicutes	Clostridia	Clostridiales	Unassigned	Unassigned
ASV_552	-2.289	8.409	0.0229521	0.128229	Depleted	0.008	0.049	Bacteria	Firmicutes	Clostridia	Clostridiales	Ruminococcaceae	Unassigned
ASV_364	-2.463	8.445	0.0233048	0.129425	Depleted	0.008	0.06	Bacteria	Firmicutes	Erysipelotrichia	Erysipelotrichales	Erysipelotrichaceae	Unassigned
ASV_721	-4.459	8.425	0.0235872	0.129486	Depleted	0.002	0.069	Bacteria	Firmicutes	Clostridia	Clostridiales	Unassigned	Unassigned
ASV_992	3.582	7.414	0.0236512	0.129486	Enriched	0.021	0.002	Bacteria	Firmicutes	Clostridia	Clostridiales	Unassigned	Unassigned
ASV_305	-4.021	9.627	0.0237322	0.129486	Depleted	0.007	0.133	Bacteria	Firmicutes	Clostridia	Clostridiales	Lachnospiraceae	Clostridium_XlVa
ASV_134	6.179	10.121	0.0243494	0.132081	Enriched	0.227	0.003	Bacteria	Firmicutes	Clostridia	Clostridiales	Ruminococcaceae	Ruminococcus
ASV_209	-2.788	10.433	0.0251724	0.135756	Depleted	0.03	0.262	Bacteria	Firmicutes	Clostridia	Clostridiales	Unassigned	Unassigned
ASV_103	-4.107	10.098	0.0255393	0.136943	Depleted	0.01	0.274	Bacteria	Firmicutes	Clostridia	Clostridiales	Unassigned	Unassigned
ASV_573	-3.092	8.99	0.0260194	0.138705	Depleted	0.008	0.104	Bacteria	Firmicutes	Clostridia	Clostridiales	Unassigned	Unassigned
ASV_1264	-5.296	7.666	0.0262442	0.138705	Depleted	0	0.029	Bacteria	Bacteroidetes	Bacteroidia	Bacteroidales	Porphyromonadaceae	Unassigned
ASV_233	4.035	9.183	0.0263139	0.138705	Enriched	0.091	0.007	Bacteria	Firmicutes	Clostridia	Clostridiales	Ruminococcaceae	Unassigned
ASV_582	-4.798	8.59	0.0265587	0.13921	Depleted	0.002	0.078	Bacteria	Firmicutes	Clostridia	Clostridiales	Unassigned	Unassigned
ASV_656	5.106	8.262	0.0271462	0.140712	Enriched	0.042	0.002	Bacteria	Firmicutes	Unassigned	Unassigned	Unassigned	Unassigned
ASV_1096	-2.214	8.168	0.0271469	0.140712	Depleted	0.008	0.045	Bacteria	Firmicutes	Clostridia	Clostridiales	Unassigned	Unassigned
ASV_413	-3.083	8.628	0.0283234	0.145999	Depleted	0.007	0.072	Bacteria	Firmicutes	Clostridia	Clostridiales	Unassigned	Unassigned
ASV_744	3.876	8.405	0.0287953	0.147616	Enriched	0.048	0.004	Bacteria	Bacteroidetes	Bacteroidia	Bacteroidales	Porphyromonadaceae	Unassigned
ASV_5	-3.145	13.824	0.0290176	0.147942	Depleted	0.276	3.101	Bacteria	Bacteroidetes	Bacteroidia	Bacteroidales	Rikenellaceae	Alistipes
ASV_152	3.72	11.094	0.0291858	0.147991	Enriched	0.318	0.03	Bacteria	Bacteroidetes	Bacteroidia	Bacteroidales	Porphyromonadaceae	Barnesiella
ASV_177	-3.688	9.591	0.029678	0.149392	Depleted	0.008	0.181	Bacteria	Proteobacteria	Deltaproteobacteria	Desulfovibrionales	Desulfovibrionaceae	Desulfovibrio
ASV_223	3.624	9.569	0.0297822	0.149392	Enriched	0.128	0.011	Bacteria	Bacteroidetes	Bacteroidia	Bacteroidales	Rikenellaceae	Alistipes
ASV_329	6.316	8.994	0.0300544	0.14995	Enriched	0.072	0.001	Bacteria	Firmicutes	Clostridia	Clostridiales	Ruminococcaceae	Ruminococcus
ASV_848	-2.47	7.587	0.0302823	0.150284	Depleted	0.003	0.029	Bacteria	Firmicutes	Clostridia	Clostridiales	Unassigned	Unassigned
ASV_296	-3.135	8.545	0.0310085	0.153074	Depleted	0.005	0.071	Bacteria	Firmicutes	Clostridia	Clostridiales	Ruminococcaceae	Unassigned
ASV_95	-2.345	11.093	0.0315291	0.154824	Depleted	0.062	0.42	Bacteria	Firmicutes	Clostridia	Clostridiales	Ruminococcaceae	Unassigned
ASV_203	-6.397	9.744	0.031769	0.155186	Depleted	0.002	0.121	Bacteria	Firmicutes	Clostridia	Clostridiales	Ruminococcaceae	Ruminococcus
ASV_622	2.849	8.165	0.0330437	0.160572	Enriched	0.034	0.007	Bacteria	Firmicutes	Clostridia	Clostridiales	Lachnospiraceae	Unassigned
ASV_837	-2.573	7.788	0.0340109	0.163541	Depleted	0.004	0.036	Bacteria	Firmicutes	Clostridia	Clostridiales	Unassigned	Unassigned
ASV_279	-4.877	9.431	0.0340771	0.163541	Depleted	0.004	0.093	Bacteria	Firmicutes	Clostridia	Clostridiales	Lachnospiraceae	Unassigned
ASV_676	5.244	7.784	0.0341806	0.163541	Enriched	0.027	0.001	Bacteria	Firmicutes	Negativicutes	Selenomonadales	Veillonellaceae	Veillonella
ASV_269	-4.401	8.9	0.0357511	0.170183	Depleted	0.003	0.114	Bacteria	Bacteroidetes	Bacteroidia	Bacteroidales	Porphyromonadaceae	Barnesiella
ASV_538	-2.237	9.152	0.0360633	0.170797	Depleted	0.016	0.112	Bacteria	Firmicutes	Clostridia	Clostridiales	Ruminococcaceae	Intestinimonas
ASV_24	-2.628	12.509	0.0363385	0.171231	Depleted	0.152	1.119	Bacteria	Bacteroidetes	Bacteroidia	Bacteroidales	Porphyromonadaceae	Barnesiella
ASV_839	-2.866	7.797	0.0372987	0.174728	Depleted	0.003	0.03	Bacteria	Firmicutes	Clostridia	Clostridiales	Unassigned	Unassigned
ASV_168	3.449	10.357	0.0374747	0.174728	Enriched	0.187	0.023	Bacteria	Unassigned	Unassigned	Unassigned	Unassigned	Unassigned
ASV_738	5.586	7.635	0.0376424	0.174728	Enriched	0.023	0	Bacteria	Firmicutes	Unassigned	Unassigned	Unassigned	Unassigned
ASV_464	-5.803	8.585	0.0379338	0.174988	Depleted	0.001	0.065	Bacteria	Unassigned	Unassigned	Unassigned	Unassigned	Unassigned
ASV_378	2.704	8.803	0.0380736	0.174988	Enriched	0.057	0.012	Bacteria	Firmicutes	Clostridia	Clostridiales	Lachnospiraceae	Ruminococcus2
ASV_636	-4.642	7.72	0.0388028	0.177466	Depleted	0.001	0.029	Bacteria	Unassigned	Unassigned	Unassigned	Unassigned	Unassigned
ASV_192	-4.594	9.303	0.0405124	0.184381	Depleted	0.005	0.156	Bacteria	Bacteroidetes	Bacteroidia	Bacteroidales	Rikenellaceae	Alistipes
ASV_805	-4.066	8.562	0.0414199	0.185752	Depleted	0.003	0.079	Bacteria	Firmicutes	Clostridia	Clostridiales	Unassigned	Unassigned
ASV_1262	-3.515	7.597	0.0414441	0.185752	Depleted	0.002	0.022	Bacteria	Firmicutes	Clostridia	Clostridiales	Unassigned	Unassigned
ASV_216	5.235	9.43	0.0415568	0.185752	Enriched	0.108	0.004	Bacteria	Bacteroidetes	Bacteroidia	Bacteroidales	Porphyromonadaceae	Unassigned
ASV_647	5.481	7.621	0.0416948	0.185752	Enriched	0.023	0	Bacteria	Firmicutes	Clostridia	Clostridiales	Lachnospiraceae	Acetatifactor
ASV_818	3.909	7.773	0.0418091	0.185752	Enriched	0.025	0.002	Bacteria	Unassigned	Unassigned	Unassigned	Unassigned	Unassigned
ASV_660	-4.084	7.99	0.0420158	0.185786	Depleted	0.002	0.03	Bacteria	Firmicutes	Clostridia	Clostridiales	Lachnospiraceae	Clostridium_XlVa
ASV_261	-6.61	9.237	0.0424295	0.185918	Depleted	0.001	0.103	Bacteria	Proteobacteria	Alphaproteobacteria	Unassigned	Unassigned	Unassigned
ASV_558	-4.382	7.501	0.0425255	0.185918	Depleted	0.001	0.033	Bacteria	Firmicutes	Clostridia	Clostridiales	Unassigned	Unassigned
ASV_1376	-2.552	7.328	0.0426435	0.185918	Depleted	0.003	0.019	Bacteria	Firmicutes	Clostridia	Clostridiales	Ruminococcaceae	Unassigned
ASV_21	-3.372	11.773	0.0429427	0.186351	Depleted	0.06	0.822	Bacteria	Firmicutes	Clostridia	Clostridiales	Unassigned	Unassigned
ASV_1173	-4.446	7.057	0.0441387	0.190576	Depleted	0	0.022	Bacteria	Firmicutes	Clostridia	Clostridiales	Ruminococcaceae	Unassigned
ASV_406	-3.361	8.626	0.0443247	0.190576	Depleted	0.006	0.051	Bacteria	Proteobacteria	Unassigned	Unassigned	Unassigned	Unassigned
ASV_1021	-2.035	7.248	0.0447474	0.190696	Depleted	0.003	0.02	Bacteria	Firmicutes	Clostridia	Clostridiales	Ruminococcaceae	Oscillibacter
ASV_703	-2.783	8.173	0.0449511	0.190696	Depleted	0.005	0.049	Bacteria	Firmicutes	Clostridia	Clostridiales	Ruminococcaceae	Intestinimonas
ASV_1384	-4.274	7.038	0.0451094	0.190696	Depleted	0	0.021	Bacteria	Firmicutes	Clostridia	Clostridiales	Lachnospiraceae	Unassigned
ASV_163	-4.85	9.499	0.0451703	0.190696	Depleted	0.004	0.182	Bacteria	Firmicutes	Clostridia	Clostridiales	Ruminococcaceae	Clostridium_IV
ASV_8	4.608	14.802	0.0458755	0.192801	Enriched	3.787	0.215	Bacteria	Proteobacteria	Gammaproteobacteria	Enterobacteriales	Enterobacteriaceae	Escherichia/Shigella
ASV_260	-5.766	9.615	0.0466686	0.194735	Depleted	0.002	0.123	Bacteria	Bacteroidetes	Bacteroidia	Bacteroidales	Bacteroidaceae	Bacteroides
ASV_55	-4.809	11.495	0.0467532	0.194735	Depleted	0.018	0.519	Bacteria	Firmicutes	Clostridia	Clostridiales	Ruminococcaceae	Ruminococcus
ASV_920	-4.593	7.997	0.047311	0.196183	Depleted	0.001	0.04	Bacteria	Bacteroidetes	Bacteroidia	Bacteroidales	Porphyromonadaceae	Barnesiella
ASV_956	4.519	7.357	0.0478218	0.196979	Enriched	0.021	0.001	Bacteria	Firmicutes	Unassigned	Unassigned	Unassigned	Unassigned
ASV_363	-5.14	7.96	0.0479253	0.196979	Depleted	0.001	0.052	Bacteria	Firmicutes	Clostridia	Clostridiales	Ruminococcaceae	Unassigned
ASV_904	-4.775	7.762	0.0487612	0.198713	Depleted	0.001	0.027	Bacteria	Bacteroidetes	Bacteroidia	Bacteroidales	Rikenellaceae	Alistipes
ASV_806	-4.791	7.664	0.0490203	0.198713	Depleted	0.001	0.04	Bacteria	Firmicutes	Clostridia	Clostridiales	Ruminococcaceae	Ruminococcus
ASV_610	4.352	7.871	0.0493192	0.198713	Enriched	0.028	0.002	Bacteria	Firmicutes	Clostridia	Clostridiales	Lachnospiraceae	Acetatifactor
ASV_431	2.698	8.921	0.0493606	0.198713	Enriched	0.063	0.012	Bacteria	Bacteroidetes	Bacteroidia	Bacteroidales	Rikenellaceae	Alistipes
ASV_1630	-2.527	7.822	0.0496998	0.198713	Depleted	0.005	0.026	Bacteria	Firmicutes	Clostridia	Clostridiales	Unassigned	Unassigned
ASV_454	-2.786	8.059	0.049796	0.198713	Depleted	0.004	0.049	Bacteria	Firmicutes	Clostridia	Clostridiales	Ruminococcaceae	Unassigned
ASV_831	2.992	7.468	0.0498379	0.198713	Enriched	0.019	0.003	Bacteria	Firmicutes	Clostridia	Clostridiales	Ruminococcaceae	Oscillibacter
ASV_844	-2.239	7.223	0.050163	0.199158	NotSig	0.003	0.019	Bacteria	Firmicutes	Unassigned	Unassigned	Unassigned	Unassigned
ASV_584	-2.956	8.04	0.0507762	0.200247	NotSig	0.004	0.034	Bacteria	Firmicutes	Clostridia	Clostridiales	Ruminococcaceae	Unassigned
ASV_816	-2.059	8.228	0.0508667	0.200247	NotSig	0.009	0.045	Bacteria	Firmicutes	Clostridia	Clostridiales	Unassigned	Unassigned
ASV_1398	-3.433	8.886	0.0523271	0.205131	NotSig	0.006	0.076	Bacteria	Bacteroidetes	Unassigned	Unassigned	Unassigned	Unassigned
ASV_173	2.542	10.744	0.0529488	0.20584	NotSig	0.206	0.06	Bacteria	Firmicutes	Clostridia	Clostridiales	Ruminococcaceae	Oscillibacter
ASV_1174	-2.97	7.959	0.0529493	0.20584	NotSig	0.004	0.029	Bacteria	Firmicutes	Unassigned	Unassigned	Unassigned	Unassigned
ASV_143	2.889	10.053	0.0546577	0.2116	NotSig	0.147	0.024	Bacteria	Proteobacteria	Betaproteobacteria	Burkholderiales	Sutterellaceae	Parasutterella
ASV_593	4.909	8.121	0.0548878	0.211613	NotSig	0.035	0.002	Bacteria	Firmicutes	Clostridia	Clostridiales	Ruminococcaceae	Ruminococcus
ASV_1094	-3.593	7.337	0.0554616	0.212945	NotSig	0.001	0.023	Bacteria	Proteobacteria	Deltaproteobacteria	Desulfovibrionales	Desulfovibrionaceae	Unassigned
ASV_312	3.7	8.84	0.0567568	0.217025	NotSig	0.064	0.006	Bacteria	Firmicutes	Clostridia	Clostridiales	Ruminococcaceae	Clostridium_IV
ASV_840	-2.589	7.706	0.0575363	0.219108	NotSig	0.003	0.027	Bacteria	Firmicutes	Clostridia	Clostridiales	Ruminococcaceae	Unassigned
ASV_762	-2.279	7.766	0.0581236	0.220444	NotSig	0.005	0.028	Bacteria	Firmicutes	Unassigned	Unassigned	Unassigned	Unassigned
ASV_292	3.043	9.255	0.0586647	0.221596	NotSig	0.079	0.012	Bacteria	Firmicutes	Erysipelotrichia	Erysipelotrichales	Erysipelotrichaceae	Unassigned
ASV_194	-2.105	9.712	0.0589642	0.221792	NotSig	0.028	0.16	Bacteria	Firmicutes	Clostridia	Clostridiales	Ruminococcaceae	Unassigned
ASV_384	-2.183	8.467	0.0593965	0.221792	NotSig	0.01	0.061	Bacteria	Firmicutes	Clostridia	Clostridiales	Ruminococcaceae	Unassigned
ASV_435	-2.733	8.43	0.0596694	0.221792	NotSig	0.007	0.063	Bacteria	Proteobacteria	Alphaproteobacteria	Rhodospirillales	Rhodospirillaceae	Unassigned
ASV_765	-2.565	7.706	0.0598509	0.221792	NotSig	0.004	0.035	Bacteria	Firmicutes	Clostridia	Clostridiales	Ruminococcaceae	Intestinimonas
ASV_1632	-2.739	7.915	0.0599051	0.221792	NotSig	0.004	0.027	Bacteria	Firmicutes	Unassigned	Unassigned	Unassigned	Unassigned
ASV_592	3.879	10.368	0.0619803	0.226692	NotSig	0.253	0.018	Bacteria	Firmicutes	Clostridia	Clostridiales	Lachnospiraceae	Unassigned
ASV_493	-3.293	8.177	0.0621366	0.226692	NotSig	0.004	0.054	Bacteria	Firmicutes	Clostridia	Clostridiales	Unassigned	Unassigned
ASV_892	-3.058	7.103	0.062371	0.226692	NotSig	0.001	0.02	Bacteria	Firmicutes	Unassigned	Unassigned	Unassigned	Unassigned
ASV_446	-2.211	9.235	0.0625255	0.226692	NotSig	0.019	0.101	Bacteria	Firmicutes	Clostridia	Clostridiales	Lachnospiraceae	Clostridium_XlVa
ASV_634	-4.829	7.313	0.0625958	0.226692	NotSig	0	0.029	Bacteria	Firmicutes	Clostridia	Clostridiales	Ruminococcaceae	Ruminococcus
ASV_463	-3.509	8.178	0.0628824	0.226692	NotSig	0.003	0.059	Bacteria	Firmicutes	Clostridia	Clostridiales	Lachnospiraceae	Clostridium_XlVa
ASV_653	3.799	7.924	0.0629295	0.226692	NotSig	0.029	0.002	Bacteria	Firmicutes	Erysipelotrichia	Erysipelotrichales	Erysipelotrichaceae	Unassigned
ASV_719	1.778	8.173	0.0633119	0.227192	NotSig	0.032	0.012	Bacteria	Firmicutes	Clostridia	Clostridiales	Ruminococcaceae	Oscillibacter
ASV_669	2.907	7.905	0.0635649	0.227226	NotSig	0.027	0.005	Bacteria	Firmicutes	Clostridia	Clostridiales	Lachnospiraceae	Unassigned
ASV_983	-2.882	7.448	0.0642257	0.22777	NotSig	0.002	0.03	Bacteria	Firmicutes	Clostridia	Clostridiales	Lachnospiraceae	Unassigned
ASV_616	3.598	8.01	0.0644114	0.22777	NotSig	0.033	0.003	Bacteria	Bacteroidetes	Bacteroidia	Bacteroidales	Porphyromonadaceae	Unassigned
ASV_430	3.64	8.777	0.0645928	0.22777	NotSig	0.06	0.005	Bacteria	Firmicutes	Clostridia	Clostridiales	Lachnospiraceae	Unassigned
ASV_365	2.244	8.625	0.0646936	0.22777	NotSig	0.054	0.013	Bacteria	Firmicutes	Clostridia	Clostridiales	Ruminococcaceae	Unassigned
ASV_906	2.045	9.35	0.0660433	0.231648	NotSig	0.084	0.024	Bacteria	Firmicutes	Clostridia	Clostridiales	Eubacteriaceae	Eubacterium
ASV_761	-2.803	8.091	0.0680506	0.236454	NotSig	0.005	0.039	Bacteria	Firmicutes	Clostridia	Clostridiales	Unassigned	Unassigned
ASV_433	2.439	8.861	0.0680758	0.236454	NotSig	0.059	0.012	Bacteria	Firmicutes	Clostridia	Clostridiales	Lachnospiraceae	Unassigned
ASV_244	-3.198	9.429	0.0681736	0.236454	NotSig	0.013	0.116	Bacteria	Bacteroidetes	Bacteroidia	Bacteroidales	Prevotellaceae	Prevotella
ASV_938	2.782	7.536	0.0692599	0.239332	NotSig	0.019	0.004	Bacteria	Bacteroidetes	Bacteroidia	Bacteroidales	Rikenellaceae	Alistipes
ASV_330	3.36	10.65	0.0696155	0.23947	NotSig	0.198	0.037	Bacteria	Bacteroidetes	Bacteroidia	Bacteroidales	Rikenellaceae	Alistipes
ASV_355	-3.809	9.203	0.0698134	0.23947	NotSig	0.005	0.094	Bacteria	Firmicutes	Clostridia	Clostridiales	Unassigned	Unassigned
ASV_465	-2.353	9.429	0.0709185	0.24237	NotSig	0.018	0.123	Bacteria	Firmicutes	Clostridia	Clostridiales	Ruminococcaceae	Unassigned
ASV_1007	-1.782	7.422	0.0712786	0.242641	NotSig	0.005	0.022	Bacteria	Firmicutes	Clostridia	Clostridiales	Ruminococcaceae	Unassigned
ASV_145	-3.497	10.788	0.071518	0.242641	NotSig	0.025	0.4	Bacteria	Firmicutes	Clostridia	Clostridiales	Lachnospiraceae	Roseburia
ASV_343	-2.116	9.613	0.0730496	0.246067	NotSig	0.025	0.136	Bacteria	Firmicutes	Clostridia	Clostridiales	Unassigned	Unassigned
ASV_1421	-3.562	7.006	0.0730554	0.246067	NotSig	0.001	0.02	Bacteria	Firmicutes	Clostridia	Clostridiales	Unassigned	Unassigned
ASV_120	4.54	10.576	0.0739191	0.247039	NotSig	0.243	0.011	Bacteria	Bacteroidetes	Bacteroidia	Bacteroidales	Porphyromonadaceae	Unassigned
ASV_471	4.744	8.413	0.0739472	0.247039	NotSig	0.06	0.002	Bacteria	Bacteroidetes	Bacteroidia	Bacteroidales	Porphyromonadaceae	Unassigned
ASV_1548	-2.112	7.21	0.0741381	0.247039	NotSig	0.003	0.018	Bacteria	Firmicutes	Clostridia	Clostridiales	Ruminococcaceae	Oscillibacter
ASV_322	-4.367	9.101	0.0746621	0.2479	NotSig	0.004	0.071	Bacteria	Firmicutes	Clostridia	Clostridiales	Lachnospiraceae	Clostridium_XlVa
ASV_112	2.218	10.687	0.0760365	0.251492	NotSig	0.23	0.06	Bacteria	Firmicutes	Clostridia	Clostridiales	Ruminococcaceae	Unassigned
ASV_1	3.052	16.706	0.0762832	0.251492	NotSig	14.018	1.78	Bacteria	Firmicutes	Bacilli	Lactobacillales	Lactobacillaceae	Lactobacillus
ASV_777	-2.344	7.11	0.0773787	0.254205	NotSig	0.002	0.019	Bacteria	Firmicutes	Clostridia	Clostridiales	Unassigned	Unassigned
ASV_307	-1.877	9.434	0.0779518	0.255189	NotSig	0.024	0.127	Bacteria	Firmicutes	Clostridia	Clostridiales	Ruminococcaceae	Unassigned
ASV_92	6.476	11.077	0.0798757	0.260574	NotSig	0.329	0.006	Bacteria	Bacteroidetes	Bacteroidia	Bacteroidales	Porphyromonadaceae	Barnesiella
ASV_474	-5.152	9.326	0.0809202	0.263061	NotSig	0.003	0.113	Bacteria	Bacteroidetes	Bacteroidia	Bacteroidales	Porphyromonadaceae	Unassigned
ASV_442	2.119	8.76	0.0814047	0.263717	NotSig	0.05	0.016	Bacteria	Firmicutes	Clostridia	Clostridiales	Lachnospiraceae	Unassigned
ASV_1092	-2.279	7.44	0.0820795	0.264484	NotSig	0.003	0.024	Bacteria	Firmicutes	Clostridia	Clostridiales	Unassigned	Unassigned
ASV_612	-2.218	7.969	0.0822083	0.264484	NotSig	0.006	0.042	Bacteria	Firmicutes	Clostridia	Clostridiales	Ruminococcaceae	Unassigned
ASV_964	-1.928	7.597	0.0826238	0.264907	NotSig	0.005	0.022	Bacteria	Firmicutes	Clostridia	Clostridiales	Unassigned	Unassigned
ASV_44	-4.027	11.586	0.0839696	0.26709	NotSig	0.034	0.442	Bacteria	Bacteroidetes	Bacteroidia	Bacteroidales	Rikenellaceae	Alistipes
ASV_489	1.983	8.757	0.0840186	0.26709	NotSig	0.058	0.017	Bacteria	Firmicutes	Clostridia	Unassigned	Unassigned	Unassigned
ASV_496	-2.205	8.236	0.0841634	0.26709	NotSig	0.008	0.049	Bacteria	Bacteroidetes	Bacteroidia	Bacteroidales	Rikenellaceae	Alistipes
ASV_15	-3.567	12.591	0.08463	0.26766	NotSig	0.075	1.327	Bacteria	Bacteroidetes	Bacteroidia	Bacteroidales	Prevotellaceae	Alloprevotella
ASV_752	2.707	7.849	0.086523	0.272723	NotSig	0.027	0.005	Bacteria	Firmicutes	Clostridia	Clostridiales	Ruminococcaceae	Clostridium_IV
ASV_754	3.394	7.857	0.0869992	0.2733	NotSig	0.026	0.003	Bacteria	Firmicutes	Clostridia	Clostridiales	Unassigned	Unassigned
ASV_672	3.377	8.043	0.0872935	0.273305	NotSig	0.034	0.004	Bacteria	Bacteroidetes	Bacteroidia	Bacteroidales	Porphyromonadaceae	Unassigned
ASV_19	-2.245	12.694	0.0881604	0.275096	NotSig	0.217	1.131	Bacteria	Bacteroidetes	Bacteroidia	Bacteroidales	Bacteroidaceae	Bacteroides
ASV_40	-1.858	11.785	0.0890109	0.276824	NotSig	0.128	0.594	Bacteria	Firmicutes	Clostridia	Clostridiales	Lachnospiraceae	Clostridium_XlVa
ASV_730	2.107	7.831	0.0895675	0.277539	NotSig	0.024	0.007	Bacteria	Firmicutes	Clostridia	Clostridiales	Lachnospiraceae	Unassigned
ASV_919	-1.54	7.598	0.0898357	0.277539	NotSig	0.006	0.026	Bacteria	Firmicutes	Clostridia	Clostridiales	Ruminococcaceae	Oscillibacter
ASV_288	-2.173	9.235	0.0904397	0.278483	NotSig	0.018	0.111	Bacteria	Firmicutes	Clostridia	Clostridiales	Ruminococcaceae	Unassigned
ASV_361	-3.317	8.248	0.0918419	0.281449	NotSig	0.004	0.064	Bacteria	Bacteroidetes	Bacteroidia	Bacteroidales	Rikenellaceae	Rikenella
ASV_424	3.095	9.841	0.0921299	0.281449	NotSig	0.11	0.022	Bacteria	Bacteroidetes	Bacteroidia	Bacteroidales	Rikenellaceae	Alistipes
ASV_246	-2.335	9.3	0.0923082	0.281449	NotSig	0.015	0.118	Bacteria	Firmicutes	Clostridia	Clostridiales	Ruminococcaceae	Unassigned
ASV_308	-2.228	9.173	0.092994	0.282617	NotSig	0.016	0.076	Bacteria	Firmicutes	Clostridia	Clostridiales	Ruminococcaceae	Unassigned
ASV_87	-1.998	11.599	0.0942315	0.284294	NotSig	0.114	0.51	Bacteria	Firmicutes	Clostridia	Clostridiales	Ruminococcaceae	Unassigned
ASV_421	2.806	8.583	0.0942924	0.284294	NotSig	0.062	0.011	Bacteria	Firmicutes	Clostridia	Clostridiales	Unassigned	Unassigned
ASV_579	-2.38	7.733	0.09446	0.284294	NotSig	0.005	0.034	Bacteria	Firmicutes	Clostridia	Clostridiales	Ruminococcaceae	Clostridium_IV
ASV_488	2.204	8.655	0.0962962	0.288889	NotSig	0.058	0.013	Bacteria	Firmicutes	Clostridia	Clostridiales	Ruminococcaceae	Flavonifractor
ASV_70	2.054	11.246	0.0975121	0.291053	NotSig	0.336	0.102	Bacteria	Firmicutes	Clostridia	Clostridiales	Ruminococcaceae	Unassigned
ASV_221	-2.701	9.913	0.0976417	0.291053	NotSig	0.02	0.185	Bacteria	Firmicutes	Clostridia	Clostridiales	Lachnospiraceae	Clostridium_XlVa
ASV_161	-2.143	10.023	0.0985408	0.292798	NotSig	0.034	0.161	Bacteria	Firmicutes	Unassigned	Unassigned	Unassigned	Unassigned
ASV_555	-1.988	8.283	0.0997543	0.295463	NotSig	0.009	0.051	Bacteria	Firmicutes	Clostridia	Clostridiales	Ruminococcaceae	Intestinimonas
ASV_727	-2.036	7.508	0.10009	0.29552	NotSig	0.005	0.025	Bacteria	Firmicutes	Clostridia	Clostridiales	Unassigned	Unassigned
ASV_1700	-1.97	7.339	0.100824	0.295839	NotSig	0.004	0.02	Bacteria	Firmicutes	Clostridia	Clostridiales	Unassigned	Unassigned
ASV_374	2.439	8.571	0.100833	0.295839	NotSig	0.058	0.012	Bacteria	Firmicutes	Clostridia	Clostridiales	Ruminococcaceae	Unassigned
ASV_27	2.317	12.474	0.101851	0.297889	NotSig	0.765	0.223	Bacteria	Firmicutes	Clostridia	Clostridiales	Ruminococcaceae	Unassigned
ASV_982	-3.285	7.66	0.103034	0.30041	NotSig	0.002	0.027	Bacteria	Bacteroidetes	Bacteroidia	Bacteroidales	Porphyromonadaceae	Unassigned
ASV_176	2.73	10.263	0.103535	0.300928	NotSig	0.215	0.031	Bacteria	Bacteroidetes	Bacteroidia	Bacteroidales	Bacteroidaceae	Bacteroides
ASV_242	-1.797	9.347	0.10467	0.303283	NotSig	0.022	0.114	Bacteria	Firmicutes	Unassigned	Unassigned	Unassigned	Unassigned
ASV_807	-2.325	7.902	0.105094	0.303569	NotSig	0.005	0.03	Bacteria	Firmicutes	Clostridia	Clostridiales	Ruminococcaceae	Unassigned
ASV_689	1.967	7.837	0.106026	0.305315	NotSig	0.025	0.006	Bacteria	Firmicutes	Clostridia	Clostridiales	Unassigned	Unassigned
ASV_508	-1.845	8.11	0.106512	0.305773	NotSig	0.009	0.044	Bacteria	Firmicutes	Clostridia	Clostridiales	Ruminococcaceae	Unassigned
ASV_826	-2.937	8.206	0.106907	0.305963	NotSig	0.005	0.034	Bacteria	Unassigned	Unassigned	Unassigned	Unassigned	Unassigned
ASV_154	-1.822	10.449	0.107846	0.307708	NotSig	0.055	0.234	Bacteria	Firmicutes	Clostridia	Clostridiales	Ruminococcaceae	Unassigned
ASV_1000	1.968	8.675	0.110315	0.313792	NotSig	0.042	0.014	Bacteria	Firmicutes	Clostridia	Clostridiales	Lachnospiraceae	Unassigned
ASV_800	2.685	7.786	0.112916	0.320216	NotSig	0.024	0.005	Bacteria	Firmicutes	Clostridia	Clostridiales	Lachnospiraceae	Blautia
ASV_62	3.373	11.266	0.114073	0.322516	NotSig	0.397	0.054	Bacteria	Bacteroidetes	Bacteroidia	Bacteroidales	Porphyromonadaceae	Unassigned
ASV_494	-2	8.484	0.115033	0.324246	NotSig	0.01	0.062	Bacteria	Firmicutes	Clostridia	Clostridiales	Ruminococcaceae	Unassigned
ASV_130	2.827	10.421	0.116381	0.327057	NotSig	0.225	0.04	Bacteria	Firmicutes	Clostridia	Clostridiales	Lachnospiraceae	Unassigned
ASV_984	-1.74	7.209	0.118268	0.330807	NotSig	0.004	0.019	Bacteria	Actinobacteria	Actinobacteria	Coriobacteriales	Coriobacteriaceae	Unassigned
ASV_462	-3.776	7.77	0.118527	0.330807	NotSig	0.002	0.043	Bacteria	Firmicutes	Clostridia	Clostridiales	Unassigned	Unassigned
ASV_481	2.953	8.54	0.118778	0.330807	NotSig	0.045	0.007	Bacteria	Firmicutes	Clostridia	Clostridiales	Ruminococcaceae	Faecalibacterium
ASV_76	-2.962	11.141	0.120786	0.335397	NotSig	0.051	0.384	Bacteria	Firmicutes	Clostridia	Clostridiales	Ruminococcaceae	Unassigned
ASV_615	3.079	8.386	0.121944	0.337607	NotSig	0.048	0.006	Bacteria	Firmicutes	Clostridia	Clostridiales	Ruminococcaceae	Unassigned
ASV_59	3.575	11.135	0.122351	0.337732	NotSig	0.439	0.035	Bacteria	Bacteroidetes	Bacteroidia	Bacteroidales	Bacteroidaceae	Bacteroides
ASV_1071	-2.471	7.371	0.12275	0.337834	NotSig	0.003	0.022	Bacteria	Firmicutes	Clostridia	Clostridiales	Ruminococcaceae	Unassigned
ASV_1124	2.355	7.342	0.12532	0.343025	NotSig	0.016	0.004	Bacteria	Firmicutes	Clostridia	Clostridiales	Lachnospiraceae	Unassigned
ASV_98	-2.471	11.042	0.125385	0.343025	NotSig	0.051	0.412	Bacteria	Bacteroidetes	Bacteroidia	Bacteroidales	Porphyromonadaceae	Unassigned
ASV_602	-1.592	8.173	0.125819	0.343025	NotSig	0.01	0.042	Bacteria	Firmicutes	Clostridia	Clostridiales	Unassigned	Unassigned
ASV_274	-3.79	8.729	0.126107	0.343025	NotSig	0.004	0.095	Bacteria	Bacteroidetes	Bacteroidia	Bacteroidales	Porphyromonadaceae	Barnesiella
ASV_925	-2.428	7.63	0.127472	0.345732	NotSig	0.004	0.021	Bacteria	Firmicutes	Clostridia	Clostridiales	Ruminococcaceae	Clostridium_IV
ASV_888	1.536	8.174	0.128308	0.346915	NotSig	0.033	0.014	Bacteria	Firmicutes	Clostridia	Clostridiales	Ruminococcaceae	Flavonifractor
ASV_45	2.165	12.015	0.128677	0.346915	NotSig	0.557	0.169	Bacteria	Firmicutes	Clostridia	Clostridiales	Ruminococcaceae	Unassigned
ASV_333	-3.532	8.239	0.129024	0.346915	NotSig	0.004	0.063	Bacteria	Firmicutes	Unassigned	Unassigned	Unassigned	Unassigned
ASV_392	-1.997	8.62	0.130489	0.349844	NotSig	0.012	0.056	Bacteria	Firmicutes	Unassigned	Unassigned	Unassigned	Unassigned
ASV_162	2.504	10.456	0.133373	0.355899	NotSig	0.19	0.037	Bacteria	Firmicutes	Clostridia	Clostridiales	Lachnospiraceae	Roseburia
ASV_319	-3.364	9.144	0.13351	0.355899	NotSig	0.007	0.097	Bacteria	Bacteroidetes	Bacteroidia	Bacteroidales	Porphyromonadaceae	Unassigned
ASV_792	-1.674	7.51	0.13414	0.356146	NotSig	0.005	0.026	Bacteria	Firmicutes	Clostridia	Clostridiales	Ruminococcaceae	Clostridium_IV
ASV_685	-2.177	8.024	0.134366	0.356146	NotSig	0.006	0.037	Bacteria	Firmicutes	Clostridia	Clostridiales	Lachnospiraceae	Clostridium_XlVa
ASV_320	2.221	8.659	0.135306	0.357622	NotSig	0.048	0.013	Bacteria	Proteobacteria	Betaproteobacteria	Burkholderiales	Sutterellaceae	Unassigned
ASV_472	-1.77	8.763	0.137111	0.361368	NotSig	0.015	0.055	Bacteria	Firmicutes	Clostridia	Clostridiales	Unassigned	Unassigned
ASV_114	-1.759	10.142	0.138914	0.365091	NotSig	0.045	0.219	Bacteria	Firmicutes	Clostridia	Clostridiales	Ruminococcaceae	Unassigned
ASV_631	3.038	7.871	0.141815	0.371666	NotSig	0.03	0.004	Bacteria	Firmicutes	Clostridia	Clostridiales	Lachnospiraceae	Unassigned
ASV_219	1.382	9.692	0.142486	0.372378	NotSig	0.099	0.047	Bacteria	Firmicutes	Clostridia	Clostridiales	Ruminococcaceae	Oscillibacter
ASV_456	-3.278	8.432	0.14469	0.377084	NotSig	0.004	0.075	Bacteria	Bacteroidetes	Bacteroidia	Bacteroidales	Porphyromonadaceae	Odoribacter
ASV_1698	1.832	7.962	0.147539	0.383339	NotSig	0.029	0.009	Bacteria	Firmicutes	Clostridia	Clostridiales	Lachnospiraceae	Unassigned
ASV_164	-2.848	10.461	0.147912	0.383339	NotSig	0.031	0.235	Bacteria	Unassigned	Unassigned	Unassigned	Unassigned	Unassigned
ASV_648	3.59	7.667	0.149208	0.384685	NotSig	0.023	0.002	Bacteria	Firmicutes	Clostridia	Clostridiales	Unassigned	Unassigned
ASV_868	-1.485	8.454	0.149256	0.384685	NotSig	0.014	0.047	Bacteria	Firmicutes	Clostridia	Clostridiales	Unassigned	Unassigned
ASV_657	-1.473	7.86	0.153386	0.394241	NotSig	0.008	0.034	Bacteria	Firmicutes	Clostridia	Unassigned	Unassigned	Unassigned
ASV_42	-2.933	11.363	0.154409	0.39578	NotSig	0.064	0.524	Bacteria	Firmicutes	Clostridia	Clostridiales	Unassigned	Unassigned
ASV_391	-1.918	8.649	0.154897	0.395941	NotSig	0.013	0.072	Bacteria	Firmicutes	Clostridia	Clostridiales	Unassigned	Unassigned
ASV_720	2.104	7.386	0.155622	0.396707	NotSig	0.018	0.005	Bacteria	Firmicutes	Clostridia	Clostridiales	Ruminococcaceae	Ruminococcus
ASV_151	3.553	10.34	0.156489	0.396822	NotSig	0.216	0.018	Bacteria	Firmicutes	Clostridia	Clostridiales	Lachnospiraceae	Clostridium_XlVa
ASV_99	1.664	10.739	0.156517	0.396822	NotSig	0.242	0.096	Bacteria	Firmicutes	Clostridia	Clostridiales	Ruminococcaceae	Oscillibacter
ASV_123	-1.918	10.668	0.15822	0.398224	NotSig	0.06	0.25	Bacteria	Bacteroidetes	Bacteroidia	Bacteroidales	Rikenellaceae	Alistipes
ASV_434	-1.412	8.766	0.158357	0.398224	NotSig	0.018	0.061	Bacteria	Firmicutes	Clostridia	Clostridiales	Ruminococcaceae	Unassigned
ASV_864	-2.43	7.554	0.158645	0.398224	NotSig	0.004	0.03	Bacteria	Firmicutes	Clostridia	Clostridiales	Ruminococcaceae	Clostridium_IV
ASV_369	3.543	9.004	0.159004	0.398224	NotSig	0.079	0.007	Bacteria	Bacteroidetes	Bacteroidia	Bacteroidales	Porphyromonadaceae	Barnesiella
ASV_698	-1.384	8.406	0.159249	0.398224	NotSig	0.013	0.049	Bacteria	Firmicutes	Clostridia	Clostridiales	Ruminococcaceae	Unassigned
ASV_50	-3.522	10.946	0.159631	0.398224	NotSig	0.032	0.499	Bacteria	Firmicutes	Clostridia	Clostridiales	Ruminococcaceae	Clostridium_IV
ASV_328	2.185	9.601	0.16011	0.398354	NotSig	0.088	0.03	Bacteria	Firmicutes	Clostridia	Clostridiales	Clostridiaceae_1	Clostridium_sensu_stricto
ASV_829	-3.469	7.613	0.164447	0.406163	NotSig	0.002	0.025	Bacteria	Bacteroidetes	Bacteroidia	Bacteroidales	Porphyromonadaceae	Barnesiella
ASV_1294	-1.344	9.96	0.16477	0.406163	NotSig	0.047	0.156	Bacteria	Firmicutes	Clostridia	Clostridiales	Lachnospiraceae	Unassigned
ASV_736	-1.663	7.891	0.164978	0.406163	NotSig	0.008	0.028	Bacteria	Firmicutes	Clostridia	Clostridiales	Ruminococcaceae	Unassigned
ASV_236	-2.083	9.072	0.16499	0.406163	NotSig	0.015	0.106	Bacteria	Firmicutes	Clostridia	Clostridiales	Unassigned	Unassigned
ASV_594	-2.506	8.594	0.167086	0.407813	NotSig	0.008	0.047	Bacteria	Firmicutes	Clostridia	Clostridiales	Lachnospiraceae	Unassigned
ASV_60	-1.983	11.59	0.16738	0.407813	NotSig	0.107	0.474	Bacteria	Bacteroidetes	Unassigned	Unassigned	Unassigned	Unassigned
ASV_248	-1.677	9.147	0.167398	0.407813	NotSig	0.023	0.099	Bacteria	Firmicutes	Clostridia	Clostridiales	Ruminococcaceae	Clostridium_IV
ASV_767	-1.829	7.297	0.167409	0.407813	NotSig	0.004	0.022	Bacteria	Firmicutes	Clostridia	Clostridiales	Ruminococcaceae	Unassigned
ASV_181	-2.055	9.702	0.168695	0.409877	NotSig	0.028	0.149	Bacteria	Bacteroidetes	Bacteroidia	Bacteroidales	Prevotellaceae	Prevotella
ASV_58	2.12	11.452	0.169556	0.410897	NotSig	0.465	0.101	Bacteria	Firmicutes	Clostridia	Clostridiales	Lachnospiraceae	Unassigned
ASV_791	-1.566	8.474	0.171059	0.413467	NotSig	0.013	0.05	Bacteria	Firmicutes	Clostridia	Clostridiales	Ruminococcaceae	Flavonifractor
ASV_455	-1.606	9.545	0.173862	0.419157	NotSig	0.033	0.125	Bacteria	Firmicutes	Clostridia	Clostridiales	Ruminococcaceae	Unassigned
ASV_860	-2.722	7.623	0.17461	0.419874	NotSig	0.003	0.026	Bacteria	Bacteroidetes	Bacteroidia	Bacteroidales	Porphyromonadaceae	Odoribacter
ASV_675	3.381	7.587	0.176216	0.421897	NotSig	0.028	0.002	Bacteria	Tenericutes	Mollicutes	Anaeroplasmatales	Anaeroplasmataceae	Anaeroplasma
ASV_590	-1.811	8.058	0.176356	0.421897	NotSig	0.009	0.036	Bacteria	Firmicutes	Clostridia	Clostridiales	Unassigned	Unassigned
ASV_310	-2.075	8.415	0.177087	0.422563	NotSig	0.011	0.064	Bacteria	Firmicutes	Clostridia	Clostridiales	Eubacteriaceae	Eubacterium
ASV_140	-2.247	10.748	0.179019	0.423511	NotSig	0.049	0.269	Bacteria	Bacteroidetes	Bacteroidia	Bacteroidales	Porphyromonadaceae	Unassigned
ASV_383	-3.373	8.017	0.179132	0.423511	NotSig	0.003	0.05	Bacteria	Firmicutes	Clostridia	Clostridiales	Unassigned	Unassigned
ASV_1265	1.536	7.878	0.179239	0.423511	NotSig	0.024	0.011	Bacteria	Firmicutes	Clostridia	Clostridiales	Lachnospiraceae	Unassigned
ASV_294	-2.943	9.677	0.179643	0.423511	NotSig	0.014	0.136	Bacteria	Bacteroidetes	Bacteroidia	Bacteroidales	Porphyromonadaceae	Unassigned
ASV_981	2.588	7.541	0.179754	0.423511	NotSig	0.022	0.003	Bacteria	Firmicutes	Clostridia	Clostridiales	Lachnospiraceae	Anaerostipes
ASV_158	3.382	10.316	0.183308	0.430797	NotSig	0.18	0.02	Bacteria	Firmicutes	Clostridia	Clostridiales	Ruminococcaceae	Ruminococcus
ASV_400	-1.906	8.114	0.184629	0.432073	NotSig	0.008	0.049	Bacteria	Firmicutes	Clostridia	Clostridiales	Ruminococcaceae	Unassigned
ASV_220	2.714	10.651	0.184777	0.432073	NotSig	0.184	0.041	Bacteria	Bacteroidetes	Bacteroidia	Bacteroidales	Rikenellaceae	Alistipes
ASV_836	-1.379	7.583	0.186134	0.434157	NotSig	0.007	0.023	Bacteria	Firmicutes	Clostridia	Clostridiales	Ruminococcaceae	Unassigned
ASV_943	2.829	7.481	0.187859	0.437089	NotSig	0.018	0.004	Bacteria	Firmicutes	Clostridia	Clostridiales	Lachnospiraceae	Acetatifactor
ASV_629	1.566	8.137	0.189731	0.439296	NotSig	0.03	0.014	Bacteria	Firmicutes	Clostridia	Clostridiales	Ruminococcaceae	Unassigned
ASV_731	1.324	7.86	0.18975	0.439296	NotSig	0.023	0.01	Bacteria	Firmicutes	Clostridia	Clostridiales	Lachnospiraceae	Ruminococcus2
ASV_1255	-1.411	7.242	0.190229	0.439316	NotSig	0.005	0.017	Bacteria	Firmicutes	Clostridia	Clostridiales	Ruminococcaceae	Intestinimonas
ASV_704	-1.197	7.715	0.192438	0.442589	NotSig	0.008	0.024	Bacteria	Firmicutes	Unassigned	Unassigned	Unassigned	Unassigned
ASV_20	3.035	12.508	0.193061	0.442589	NotSig	0.816	0.105	Bacteria	Firmicutes	Clostridia	Clostridiales	Ruminococcaceae	Ruminococcus
ASV_262	3.412	9.363	0.194166	0.442589	NotSig	0.088	0.014	Bacteria	Firmicutes	Clostridia	Clostridiales	Unassigned	Unassigned
ASV_86	-1.87	10.819	0.194233	0.442589	NotSig	0.071	0.329	Bacteria	Firmicutes	Clostridia	Clostridiales	Ruminococcaceae	Ruminococcus
ASV_628	1.27	7.98	0.194925	0.442589	NotSig	0.025	0.012	Bacteria	Firmicutes	Clostridia	Clostridiales	Lachnospiraceae	Unassigned
ASV_122	-1.638	10.594	0.19562	0.442589	NotSig	0.069	0.28	Bacteria	Firmicutes	Clostridia	Clostridiales	Ruminococcaceae	Unassigned
ASV_266	-1.918	8.746	0.195629	0.442589	NotSig	0.014	0.07	Bacteria	Firmicutes	Clostridia	Clostridiales	Ruminococcaceae	Unassigned
ASV_732	1.991	7.513	0.195999	0.442589	NotSig	0.017	0.006	Bacteria	Firmicutes	Erysipelotrichia	Erysipelotrichales	Erysipelotrichaceae	Clostridium_XVIII
ASV_772	1.849	7.536	0.196188	0.442589	NotSig	0.022	0.006	Bacteria	Firmicutes	Negativicutes	Selenomonadales	Veillonellaceae	Unassigned
ASV_1129	-3.216	7.541	0.19639	0.442589	NotSig	0.002	0.033	Bacteria	Bacteroidetes	Bacteroidia	Bacteroidales	Porphyromonadaceae	Barnesiella
ASV_923	2.304	8.274	0.197844	0.444079	NotSig	0.031	0.008	Bacteria	Firmicutes	Clostridia	Clostridiales	Ruminococcaceae	Clostridium_IV
ASV_877	-1.688	7.711	0.198411	0.444079	NotSig	0.006	0.027	Bacteria	Firmicutes	Clostridia	Clostridiales	Ruminococcaceae	Unassigned
ASV_1209	2.427	8.251	0.198499	0.444079	NotSig	0.034	0.009	Bacteria	Firmicutes	Clostridia	Clostridiales	Eubacteriaceae	Eubacterium
ASV_470	1.382	8.882	0.198955	0.444079	NotSig	0.054	0.025	Bacteria	Firmicutes	Clostridia	Clostridiales	Lachnospiraceae	Clostridium_XlVa
ASV_298	1.964	9.981	0.201818	0.449395	NotSig	0.123	0.039	Bacteria	Firmicutes	Clostridia	Clostridiales	Lachnospiraceae	Unassigned
ASV_1346	-1.231	7.309	0.202516	0.449875	NotSig	0.005	0.018	Bacteria	Firmicutes	Clostridia	Clostridiales	Ruminococcaceae	Flavonifractor
ASV_287	1.613	9.921	0.204856	0.453991	NotSig	0.125	0.051	Bacteria	Firmicutes	Clostridia	Clostridiales	Lachnospiraceae	Unassigned
ASV_724	-1.537	7.892	0.207952	0.458557	NotSig	0.009	0.036	Bacteria	Firmicutes	Clostridia	Clostridiales	Ruminococcaceae	Unassigned
ASV_251	3.281	9.485	0.208217	0.458557	NotSig	0.115	0.009	Bacteria	Bacteroidetes	Bacteroidia	Bacteroidales	Porphyromonadaceae	Barnesiella
ASV_1356	-2.159	7.356	0.208587	0.458557	NotSig	0.003	0.021	Bacteria	Tenericutes	Mollicutes	Anaeroplasmatales	Anaeroplasmataceae	Anaeroplasma
ASV_43	1.94	11.759	0.208882	0.458557	NotSig	0.528	0.138	Bacteria	Bacteroidetes	Bacteroidia	Bacteroidales	Porphyromonadaceae	Unassigned
ASV_545	-1.866	8.829	0.210191	0.459982	NotSig	0.014	0.069	Bacteria	Bacteroidetes	Bacteroidia	Bacteroidales	Porphyromonadaceae	Unassigned
ASV_231	-1.823	8.936	0.210517	0.459982	NotSig	0.019	0.084	Bacteria	Firmicutes	Unassigned	Unassigned	Unassigned	Unassigned
ASV_548	-1.552	8.348	0.211018	0.46	NotSig	0.013	0.037	Bacteria	Proteobacteria	Deltaproteobacteria	Unassigned	Unassigned	Unassigned
ASV_6	-3.276	14.185	0.215325	0.468293	NotSig	0.376	2.509	Bacteria	Bacteroidetes	Bacteroidia	Bacteroidales	Bacteroidaceae	Bacteroides
ASV_91	1.502	12.084	0.2165	0.469352	NotSig	0.564	0.268	Bacteria	Firmicutes	Clostridia	Clostridiales	Lachnospiraceae	Unassigned
ASV_483	3.258	8.205	0.216818	0.469352	NotSig	0.048	0.004	Bacteria	Firmicutes	Clostridia	Clostridiales	Unassigned	Unassigned
ASV_243	-1.691	9.474	0.218167	0.47118	NotSig	0.026	0.108	Bacteria	Firmicutes	Clostridia	Clostridiales	Ruminococcaceae	Unassigned
ASV_501	2.04	8.847	0.22124	0.476635	NotSig	0.055	0.016	Bacteria	Firmicutes	Clostridia	Clostridiales	Lachnospiraceae	Anaerostipes
ASV_633	-2.316	7.674	0.221983	0.476635	NotSig	0.004	0.029	Bacteria	Firmicutes	Clostridia	Clostridiales	Ruminococcaceae	Clostridium_IV
ASV_659	-2.949	8.063	0.222226	0.476635	NotSig	0.004	0.052	Bacteria	Firmicutes	Clostridia	Clostridiales	Ruminococcaceae	Unassigned
ASV_749	-3.118	7.767	0.225688	0.482649	NotSig	0.003	0.023	Bacteria	Firmicutes	Clostridia	Clostridiales	Lachnospiraceae	Clostridium_XlVa
ASV_12	-2.081	13.136	0.226254	0.482649	NotSig	0.366	1.716	Bacteria	Bacteroidetes	Bacteroidia	Bacteroidales	Rikenellaceae	Alistipes
ASV_313	-1.305	9.124	0.226726	0.482649	NotSig	0.025	0.09	Bacteria	Firmicutes	Clostridia	Clostridiales	Ruminococcaceae	Clostridium_IV
ASV_833	-1.307	7.283	0.227099	0.482649	NotSig	0.005	0.018	Bacteria	Firmicutes	Clostridia	Clostridiales	Unassigned	Unassigned
ASV_323	1.807	10.19	0.228681	0.484909	NotSig	0.164	0.06	Bacteria	Bacteroidetes	Bacteroidia	Bacteroidales	Porphyromonadaceae	Barnesiella
ASV_4	-2.238	14.149	0.229575	0.485699	NotSig	0.51	3.575	Bacteria	Firmicutes	Clostridia	Clostridiales	Ruminococcaceae	Unassigned
ASV_1027	2.931	7.649	0.230229	0.485981	NotSig	0.021	0.004	Bacteria	Firmicutes	Clostridia	Clostridiales	Lachnospiraceae	Unassigned
ASV_174	-1.41	9.564	0.232207	0.489051	NotSig	0.037	0.134	Bacteria	Firmicutes	Clostridia	Clostridiales	Unassigned	Unassigned
ASV_197	-2.349	9.48	0.232901	0.489407	NotSig	0.023	0.11	Bacteria	Firmicutes	Clostridia	Clostridiales	Ruminococcaceae	Unassigned
ASV_340	2.255	8.999	0.233909	0.490421	NotSig	0.07	0.02	Bacteria	Firmicutes	Clostridia	Clostridiales	Lachnospiraceae	Unassigned
ASV_1038	1.722	7.359	0.235559	0.492773	NotSig	0.015	0.007	Bacteria	Firmicutes	Clostridia	Clostridiales	Ruminococcaceae	Clostridium_IV
ASV_847	1.229	8.141	0.238033	0.496225	NotSig	0.027	0.013	Bacteria	Firmicutes	Clostridia	Clostridiales	Ruminococcaceae	Clostridium_IV
ASV_14	2.002	13.143	0.238273	0.496225	NotSig	1.403	0.374	Bacteria	Bacteroidetes	Bacteroidia	Bacteroidales	Prevotellaceae	Prevotella
ASV_277	-2.132	9.662	0.2419	0.502657	NotSig	0.022	0.122	Bacteria	Bacteroidetes	Bacteroidia	Bacteroidales	Porphyromonadaceae	Unassigned
ASV_356	3.153	8.81	0.242722	0.503244	NotSig	0.06	0.007	Bacteria	Firmicutes	Clostridia	Clostridiales	Lachnospiraceae	Roseburia
ASV_939	1.886	7.704	0.244733	0.506288	NotSig	0.02	0.008	Bacteria	Firmicutes	Clostridia	Clostridiales	Lachnospiraceae	Unassigned
ASV_408	3.56	8.501	0.246272	0.508344	NotSig	0.054	0.004	Bacteria	Bacteroidetes	Bacteroidia	Bacteroidales	Porphyromonadaceae	Unassigned
ASV_297	-1.684	9.112	0.247533	0.509821	NotSig	0.019	0.075	Bacteria	Bacteroidetes	Bacteroidia	Bacteroidales	Porphyromonadaceae	Unassigned
ASV_1297	-1.41	7.899	0.249567	0.512876	NotSig	0.008	0.031	Bacteria	Firmicutes	Clostridia	Clostridiales	Unassigned	Unassigned
ASV_461	-1.382	7.997	0.252671	0.518115	NotSig	0.01	0.039	Bacteria	Firmicutes	Clostridia	Clostridiales	Lachnospiraceae	Unassigned
ASV_702	-1.898	7.88	0.254485	0.520691	NotSig	0.007	0.029	Bacteria	Bacteroidetes	Bacteroidia	Bacteroidales	Porphyromonadaceae	Unassigned
ASV_54	1.387	11.613	0.255354	0.521325	NotSig	0.356	0.197	Bacteria	Bacteroidetes	Bacteroidia	Bacteroidales	Porphyromonadaceae	Barnesiella
ASV_854	-1.295	7.229	0.258597	0.524991	NotSig	0.005	0.018	Bacteria	Firmicutes	Clostridia	Clostridiales	Ruminococcaceae	Unassigned
ASV_747	1.153	7.98	0.258814	0.524991	NotSig	0.024	0.015	Bacteria	Firmicutes	Clostridia	Clostridiales	Ruminococcaceae	Flavonifractor
ASV_230	-2.274	10.051	0.258838	0.524991	NotSig	0.035	0.159	Bacteria	Bacteroidetes	Unassigned	Unassigned	Unassigned	Unassigned
ASV_668	1.528	7.681	0.261898	0.527413	NotSig	0.022	0.01	Bacteria	Firmicutes	Clostridia	Clostridiales	Ruminococcaceae	Oscillibacter
ASV_627	1.077	9.502	0.26213	0.527413	NotSig	0.081	0.052	Bacteria	Firmicutes	Clostridia	Clostridiales	Ruminococcaceae	Unassigned
ASV_909	-2.177	7.403	0.262222	0.527413	NotSig	0.004	0.026	Bacteria	Firmicutes	Clostridia	Clostridiales	Lachnospiraceae	Unassigned
ASV_561	1.852	8.251	0.262575	0.527413	NotSig	0.036	0.01	Bacteria	Bacteroidetes	Bacteroidia	Bacteroidales	Porphyromonadaceae	Unassigned
ASV_256	1.73	9.757	0.263874	0.527413	NotSig	0.103	0.038	Bacteria	Firmicutes	Clostridia	Clostridiales	Lachnospiraceae	Unassigned
ASV_1283	1.609	7.265	0.263983	0.527413	NotSig	0.014	0.006	Bacteria	Firmicutes	Clostridia	Clostridiales	Ruminococcaceae	Clostridium_IV
ASV_93	-2.279	10.921	0.263989	0.527413	NotSig	0.062	0.301	Bacteria	Bacteroidetes	Bacteroidia	Bacteroidales	Porphyromonadaceae	Barnesiella
ASV_810	-1.12	7.288	0.26487	0.528	NotSig	0.005	0.017	Bacteria	Firmicutes	Clostridia	Clostridiales	Ruminococcaceae	Clostridium_IV
ASV_102	-1.603	10.852	0.265415	0.528	NotSig	0.083	0.259	Bacteria	Bacteroidetes	Bacteroidia	Bacteroidales	Porphyromonadaceae	Unassigned
ASV_1109	1.899	7.675	0.267701	0.530293	NotSig	0.022	0.008	Bacteria	Firmicutes	Clostridia	Clostridiales	Lachnospiraceae	Unassigned
ASV_1070	-1.41	8.08	0.268199	0.530293	NotSig	0.01	0.035	Bacteria	Firmicutes	Clostridia	Clostridiales	Unassigned	Unassigned
ASV_1469	-1.335	7.424	0.268273	0.530293	NotSig	0.006	0.016	Bacteria	Firmicutes	Clostridia	Clostridiales	Lachnospiraceae	Unassigned
ASV_502	-1.309	9.075	0.272096	0.536714	NotSig	0.027	0.074	Bacteria	Firmicutes	Clostridia	Clostridiales	Ruminococcaceae	Unassigned
ASV_683	-1.88	8.084	0.273885	0.538611	NotSig	0.008	0.029	Bacteria	Firmicutes	Clostridia	Clostridiales	Unassigned	Natranaerovirga
ASV_202	-1.739	10.287	0.275591	0.538611	NotSig	0.045	0.202	Bacteria	Bacteroidetes	Bacteroidia	Bacteroidales	Unassigned	Unassigned
ASV_46	1.902	11.652	0.275874	0.538611	NotSig	0.439	0.111	Bacteria	Bacteroidetes	Bacteroidia	Bacteroidales	Porphyromonadaceae	Barnesiella
ASV_789	2.569	7.313	0.276181	0.538611	NotSig	0.017	0.004	Bacteria	Bacteroidetes	Bacteroidia	Bacteroidales	Porphyromonadaceae	Unassigned
ASV_570	-1.941	9.662	0.276549	0.538611	NotSig	0.027	0.116	Bacteria	Bacteroidetes	Bacteroidia	Bacteroidales	Porphyromonadaceae	Unassigned
ASV_281	-1.265	9.221	0.277021	0.538611	NotSig	0.027	0.102	Bacteria	Firmicutes	Clostridia	Clostridiales	Ruminococcaceae	Unassigned
ASV_476	2.408	8.471	0.277099	0.538611	NotSig	0.043	0.013	Bacteria	Firmicutes	Unassigned	Unassigned	Unassigned	Unassigned
ASV_200	-1.512	10.528	0.278298	0.538719	NotSig	0.071	0.195	Bacteria	Firmicutes	Clostridia	Clostridiales	Lachnospiraceae	Clostridium_XlVa
ASV_1232	2.146	7.409	0.278309	0.538719	NotSig	0.018	0.005	Bacteria	Firmicutes	Clostridia	Clostridiales	Lachnospiraceae	Unassigned
ASV_1436	-1.205	7.435	0.281222	0.540383	NotSig	0.006	0.018	Bacteria	Firmicutes	Clostridia	Clostridiales	Unassigned	Unassigned
ASV_523	1.179	8.306	0.281413	0.540383	NotSig	0.032	0.017	Bacteria	Firmicutes	Clostridia	Clostridiales	Lachnospiraceae	Clostridium_XlVa
ASV_478	1.279	8.561	0.281423	0.540383	NotSig	0.039	0.022	Bacteria	Firmicutes	Clostridia	Clostridiales	Lachnospiraceae	Blautia
ASV_515	-1.294	9.398	0.281486	0.540383	NotSig	0.03	0.104	Bacteria	Firmicutes	Unassigned	Unassigned	Unassigned	Unassigned
ASV_321	1.885	9.264	0.283746	0.54254	NotSig	0.079	0.031	Bacteria	Firmicutes	Clostridia	Clostridiales	Lachnospiraceae	Unassigned
ASV_56	-1.503	11.073	0.283772	0.54254	NotSig	0.108	0.359	Bacteria	Firmicutes	Clostridia	Clostridiales	Lachnospiraceae	Clostridium_XlVa
ASV_499	-1.322	8.035	0.284404	0.542637	NotSig	0.011	0.038	Bacteria	Firmicutes	Clostridia	Clostridiales	Ruminococcaceae	Flavonifractor
ASV_318	1.377	7.309	0.285257	0.543153	NotSig	0.014	0.007	Bacteria	Firmicutes	Clostridia	Clostridiales	Ruminococcaceae	Unassigned
ASV_713	-3.172	8.081	0.288085	0.54742	NotSig	0.004	0.039	Bacteria	Unassigned	Unassigned	Unassigned	Unassigned	Unassigned
ASV_852	-1.13	7.55	0.291838	0.551947	NotSig	0.007	0.023	Bacteria	Firmicutes	Clostridia	Clostridiales	Lachnospiraceae	Unassigned
ASV_254	-1.809	9.504	0.291852	0.551947	NotSig	0.026	0.098	Bacteria	Proteobacteria	Unassigned	Unassigned	Unassigned	Unassigned
ASV_422	-1.172	8.611	0.292242	0.551947	NotSig	0.018	0.061	Bacteria	Firmicutes	Clostridia	Clostridiales	Unassigned	Unassigned
ASV_372	-3.238	8.603	0.293645	0.55255	NotSig	0.006	0.057	Bacteria	Unassigned	Unassigned	Unassigned	Unassigned	Unassigned
ASV_368	1.753	8.766	0.293746	0.55255	NotSig	0.049	0.016	Bacteria	Firmicutes	Erysipelotrichia	Erysipelotrichales	Erysipelotrichaceae	Clostridium_XVIII
ASV_743	-1.262	8.886	0.294609	0.552879	NotSig	0.025	0.068	Bacteria	Firmicutes	Clostridia	Clostridiales	Ruminococcaceae	Unassigned
ASV_359	2.112	9.046	0.295594	0.552879	NotSig	0.061	0.023	Bacteria	Firmicutes	Clostridia	Clostridiales	Lachnospiraceae	Unassigned
ASV_438	2.447	8.344	0.295698	0.552879	NotSig	0.049	0.008	Bacteria	Bacteroidetes	Bacteroidia	Bacteroidales	Porphyromonadaceae	Unassigned
ASV_280	-1.58	9.107	0.296925	0.553102	NotSig	0.02	0.086	Bacteria	Bacteroidetes	Bacteroidia	Bacteroidales	Rikenellaceae	Alistipes
ASV_649	2.955	7.617	0.29741	0.553102	NotSig	0.021	0.004	Bacteria	Bacteroidetes	Bacteroidia	Bacteroidales	Porphyromonadaceae	Unassigned
ASV_468	-1.027	8.943	0.297596	0.553102	NotSig	0.025	0.071	Bacteria	Firmicutes	Clostridia	Clostridiales	Ruminococcaceae	Intestinimonas
ASV_878	-1.556	7.293	0.303094	0.561837	NotSig	0.004	0.018	Bacteria	Firmicutes	Clostridia	Clostridiales	Ruminococcaceae	Clostridium_IV
ASV_832	2.785	7.296	0.3035	0.561837	NotSig	0.017	0.003	Bacteria	Unassigned	Unassigned	Unassigned	Unassigned	Unassigned
ASV_214	-1.751	10.369	0.304214	0.562043	NotSig	0.049	0.189	Bacteria	Bacteroidetes	Bacteroidia	Bacteroidales	Porphyromonadaceae	Unassigned
ASV_188	-1.484	9.755	0.304843	0.562092	NotSig	0.038	0.16	Bacteria	Firmicutes	Clostridia	Clostridiales	Lachnospiraceae	Unassigned
ASV_283	-1.556	7.57	0.307338	0.564777	NotSig	0.007	0.022	Bacteria	Firmicutes	Clostridia	Clostridiales	Ruminococcaceae	Unassigned
ASV_30	-1.542	12.34	0.30751	0.564777	NotSig	0.252	0.659	Bacteria	Firmicutes	Clostridia	Clostridiales	Lachnospiraceae	Unassigned
ASV_1614	-1.349	7.388	0.308179	0.564893	NotSig	0.006	0.015	Bacteria	Firmicutes	Clostridia	Clostridiales	Unassigned	Unassigned
ASV_78	-1.028	10.895	0.309883	0.566904	NotSig	0.113	0.294	Bacteria	Firmicutes	Clostridia	Clostridiales	Eubacteriaceae	Eubacterium
ASV_1103	-1.389	7.554	0.314847	0.572949	NotSig	0.006	0.024	Bacteria	Firmicutes	Clostridia	Clostridiales	Unassigned	Unassigned
ASV_990	-1.046	7.299	0.31525	0.572949	NotSig	0.006	0.018	Bacteria	Firmicutes	Clostridia	Clostridiales	Unassigned	Unassigned
ASV_396	-2.183	9.073	0.315375	0.572949	NotSig	0.018	0.076	Bacteria	Bacteroidetes	Bacteroidia	Bacteroidales	Bacteroidaceae	Bacteroides
ASV_439	2.176	8.587	0.316635	0.572949	NotSig	0.044	0.012	Bacteria	Firmicutes	Clostridia	Clostridiales	Ruminococcaceae	Unassigned
ASV_869	-1.96	7.633	0.316957	0.572949	NotSig	0.005	0.022	Bacteria	Firmicutes	Clostridia	Clostridiales	Ruminococcaceae	Clostridium_IV
ASV_589	2.432	8.202	0.31708	0.572949	NotSig	0.039	0.007	Bacteria	Bacteroidetes	Bacteroidia	Bacteroidales	Porphyromonadaceae	Unassigned
ASV_349	1.72	8.847	0.317486	0.572949	NotSig	0.063	0.022	Bacteria	Bacteroidetes	Bacteroidia	Bacteroidales	Porphyromonadaceae	Unassigned
ASV_33	-1.192	11.908	0.318309	0.573229	NotSig	0.195	0.635	Bacteria	Firmicutes	Clostridia	Clostridiales	Ruminococcaceae	Unassigned
ASV_399	-1.309	9.796	0.319113	0.573229	NotSig	0.044	0.14	Bacteria	Bacteroidetes	Bacteroidia	Bacteroidales	Bacteroidaceae	Bacteroides
ASV_212	-2.277	9.888	0.319485	0.573229	NotSig	0.033	0.133	Bacteria	Bacteroidetes	Bacteroidia	Bacteroidales	Porphyromonadaceae	Barnesiella
ASV_1194	1.03	7.588	0.321342	0.574659	NotSig	0.017	0.01	Bacteria	Firmicutes	Clostridia	Clostridiales	Ruminococcaceae	Unassigned
ASV_1006	-1.303	7.251	0.321513	0.574659	NotSig	0.005	0.019	Bacteria	Firmicutes	Clostridia	Clostridiales	Ruminococcaceae	Intestinimonas
ASV_608	-1.997	7.929	0.322956	0.576134	NotSig	0.006	0.03	Bacteria	Bacteroidetes	Bacteroidia	Bacteroidales	Bacteroidaceae	Bacteroides
ASV_708	-1.76	8.242	0.324198	0.576721	NotSig	0.011	0.039	Bacteria	Firmicutes	Clostridia	Clostridiales	Unassigned	Unassigned
ASV_366	-2.973	8.456	0.325372	0.576721	NotSig	0.007	0.075	Bacteria	Firmicutes	Clostridia	Clostridiales	Lachnospiraceae	Unassigned
ASV_872	-1.095	7.211	0.328527	0.576721	NotSig	0.006	0.016	Bacteria	Firmicutes	Clostridia	Clostridiales	Ruminococcaceae	Unassigned
ASV_16	-1.836	12.614	0.329006	0.576721	NotSig	0.229	1.059	Bacteria	Bacteroidetes	Bacteroidia	Bacteroidales	Unassigned	Unassigned
ASV_1374	-1.608	7.458	0.329905	0.576721	NotSig	0.006	0.019	Bacteria	Firmicutes	Clostridia	Clostridiales	Unassigned	Unassigned
ASV_388	1.989	9.382	0.330001	0.576721	NotSig	0.07	0.026	Bacteria	Bacteroidetes	Bacteroidia	Bacteroidales	Rikenellaceae	Alistipes
ASV_290	-2.163	9.338	0.330492	0.576721	NotSig	0.021	0.099	Bacteria	Bacteroidetes	Bacteroidia	Bacteroidales	Porphyromonadaceae	Barnesiella
ASV_67	-2.604	10.689	0.331861	0.576721	NotSig	0.049	0.341	Bacteria	Elusimicrobia	Elusimicrobia	Elusimicrobiales	Elusimicrobiaceae	Elusimicrobium
ASV_997	-1.299	7.198	0.332144	0.576721	NotSig	0.004	0.017	Bacteria	Firmicutes	Clostridia	Clostridiales	Lachnospiraceae	Unassigned
ASV_1026	-0.951	7.592	0.332478	0.576721	NotSig	0.008	0.023	Bacteria	Firmicutes	Clostridia	Clostridiales	Unassigned	Unassigned
ASV_942	-1.13	7.259	0.332502	0.576721	NotSig	0.005	0.016	Bacteria	Firmicutes	Clostridia	Clostridiales	Ruminococcaceae	Clostridium_IV
ASV_856	0.985	8.448	0.332708	0.576721	NotSig	0.038	0.023	Bacteria	Firmicutes	Clostridia	Clostridiales	Ruminococcaceae	Flavonifractor
ASV_911	1.757	7.206	0.333587	0.576721	NotSig	0.014	0.006	Bacteria	Bacteroidetes	Bacteroidia	Bacteroidales	Rikenellaceae	Alistipes
ASV_417	-1.158	9.139	0.333976	0.576721	NotSig	0.029	0.075	Bacteria	Firmicutes	Clostridia	Clostridiales	Unassigned	Unassigned
ASV_96	-1.801	11.133	0.334071	0.576721	NotSig	0.103	0.452	Bacteria	Verrucomicrobia	Verrucomicrobiae	Verrucomicrobiales	Verrucomicrobiaceae	Akkermansia
ASV_1573	-0.952	8.284	0.334533	0.576721	NotSig	0.017	0.038	Bacteria	Firmicutes	Clostridia	Clostridiales	Unassigned	Unassigned
ASV_407	-1.016	8.33	0.335345	0.576721	NotSig	0.015	0.046	Bacteria	Firmicutes	Clostridia	Clostridiales	Ruminococcaceae	Unassigned
ASV_160	1.458	11.702	0.335541	0.576721	NotSig	0.396	0.183	Bacteria	Firmicutes	Clostridia	Clostridiales	Lachnospiraceae	Roseburia
ASV_81	-1.041	11.046	0.335582	0.576721	NotSig	0.114	0.302	Bacteria	Firmicutes	Unassigned	Unassigned	Unassigned	Unassigned
ASV_529	-1.361	8.791	0.336024	0.576721	NotSig	0.018	0.068	Bacteria	Firmicutes	Clostridia	Clostridiales	Lachnospiraceae	Unassigned
ASV_38	-2.611	12.597	0.337048	0.576721	NotSig	0.149	1.033	Bacteria	Bacteroidetes	Bacteroidia	Bacteroidales	Porphyromonadaceae	Unassigned
ASV_232	-1.989	9.575	0.337834	0.576721	NotSig	0.028	0.088	Bacteria	Firmicutes	Clostridia	Clostridiales	Ruminococcaceae	Ruminococcus
ASV_542	-1.247	8.431	0.337952	0.576721	NotSig	0.015	0.042	Bacteria	Firmicutes	Clostridia	Clostridiales	Clostridiales_Incertae_Sedis_XIII	Anaerovorax
ASV_379	1.307	8.57	0.339183	0.576721	NotSig	0.04	0.023	Bacteria	Firmicutes	Clostridia	Clostridiales	Ruminococcaceae	Unassigned
ASV_569	0.956	9.567	0.339682	0.576721	NotSig	0.083	0.057	Bacteria	Firmicutes	Clostridia	Clostridiales	Ruminococcaceae	Unassigned
ASV_519	1.231	8.654	0.339971	0.576721	NotSig	0.04	0.023	Bacteria	Firmicutes	Clostridia	Clostridiales	Lachnospiraceae	Blautia
ASV_300	-1.573	9.265	0.340111	0.576721	NotSig	0.026	0.089	Bacteria	Bacteroidetes	Bacteroidia	Bacteroidales	Porphyromonadaceae	Unassigned
ASV_69	1.267	11.304	0.340593	0.576721	NotSig	0.309	0.165	Bacteria	Firmicutes	Clostridia	Clostridiales	Ruminococcaceae	Intestinimonas
ASV_257	-1.475	10.511	0.342089	0.576916	NotSig	0.062	0.268	Bacteria	Bacteroidetes	Bacteroidia	Bacteroidales	Porphyromonadaceae	Unassigned
ASV_517	1.183	8.444	0.342422	0.576916	NotSig	0.035	0.022	Bacteria	Firmicutes	Clostridia	Clostridiales	Lachnospiraceae	Coprococcus
ASV_544	-1.042	8.912	0.34281	0.576916	NotSig	0.026	0.067	Bacteria	Firmicutes	Clostridia	Clostridiales	Ruminococcaceae	Unassigned
ASV_18	-1.586	12.82	0.343181	0.576916	NotSig	0.262	0.965	Bacteria	Bacteroidetes	Bacteroidia	Bacteroidales	Rikenellaceae	Alistipes
ASV_887	-0.973	7.474	0.34476	0.578528	NotSig	0.007	0.019	Bacteria	Actinobacteria	Actinobacteria	Coriobacteriales	Coriobacteriaceae	Unassigned
ASV_510	-1.435	8.079	0.346162	0.578822	NotSig	0.01	0.041	Bacteria	Firmicutes	Clostridia	Clostridiales	Ruminococcaceae	Unassigned
ASV_813	2.358	7.637	0.346177	0.578822	NotSig	0.023	0.004	Bacteria	Bacteroidetes	Bacteroidia	Bacteroidales	Bacteroidaceae	Bacteroides
ASV_1305	-1.374	7.194	0.346848	0.578907	NotSig	0.005	0.017	Bacteria	Firmicutes	Clostridia	Clostridiales	Unassigned	Unassigned
ASV_520	-1.826	8.183	0.348076	0.57992	NotSig	0.011	0.041	Bacteria	Firmicutes	Clostridia	Clostridiales	Eubacteriaceae	Eubacterium
ASV_75	-1.874	11.177	0.350744	0.583324	NotSig	0.089	0.336	Bacteria	Bacteroidetes	Bacteroidia	Bacteroidales	Porphyromonadaceae	Unassigned
ASV_1050	2.73	7.781	0.352351	0.583973	NotSig	0.02	0.006	Bacteria	Bacteroidetes	Bacteroidia	Bacteroidales	Porphyromonadaceae	Unassigned
ASV_716	-1.285	7.606	0.352386	0.583973	NotSig	0.007	0.017	Bacteria	Candidatus_Saccharibacteria	Unassigned	Unassigned	Unassigned	Saccharibacteria_genera_incertae_sedis
ASV_337	2.034	9.166	0.355663	0.588358	NotSig	0.067	0.019	Bacteria	Firmicutes	Clostridia	Clostridiales	Lachnospiraceae	Unassigned
ASV_941	-1.103	7.546	0.357627	0.590558	NotSig	0.007	0.025	Bacteria	Firmicutes	Clostridia	Clostridiales	Ruminococcaceae	Flavonifractor
ASV_735	1.593	7.575	0.36419	0.599535	NotSig	0.019	0.006	Bacteria	Unassigned	Unassigned	Unassigned	Unassigned	Unassigned
ASV_1098	0.906	7.579	0.364348	0.599535	NotSig	0.015	0.011	Bacteria	Firmicutes	Clostridia	Clostridiales	Lachnospiraceae	Unassigned
ASV_106	1.836	10.681	0.36552	0.600405	NotSig	0.202	0.092	Bacteria	Bacteroidetes	Bacteroidia	Bacteroidales	Porphyromonadaceae	Unassigned
ASV_1585	-0.925	7.332	0.366347	0.600706	NotSig	0.007	0.017	Bacteria	Firmicutes	Clostridia	Clostridiales	Ruminococcaceae	Unassigned
ASV_527	-1.131	7.971	0.367595	0.601694	NotSig	0.01	0.034	Bacteria	Firmicutes	Clostridia	Clostridiales	Ruminococcaceae	Unassigned
ASV_734	0.794	8.268	0.369857	0.604337	NotSig	0.028	0.022	Bacteria	Firmicutes	Clostridia	Clostridiales	Ruminococcaceae	Unassigned
ASV_3	-1.199	15.04	0.374025	0.609022	NotSig	1.757	4.739	Bacteria	Firmicutes	Clostridia	Clostridiales	Ruminococcaceae	Unassigned
ASV_207	-2.051	8.794	0.37405	0.609022	NotSig	0.016	0.087	Bacteria	Firmicutes	Clostridia	Clostridiales	Eubacteriaceae	Eubacterium
ASV_222	-1.306	10.171	0.374683	0.609022	NotSig	0.056	0.18	Bacteria	Firmicutes	Clostridia	Clostridiales	Lachnospiraceae	Unassigned
ASV_819	1.103	7.758	0.376803	0.611404	NotSig	0.018	0.01	Bacteria	Firmicutes	Clostridia	Clostridiales	Lachnospiraceae	Unassigned
ASV_862	0.981	7.68	0.378387	0.612907	NotSig	0.018	0.011	Bacteria	Firmicutes	Clostridia	Clostridiales	Ruminococcaceae	Unassigned
ASV_68	-1.373	11.143	0.38364	0.62034	NotSig	0.126	0.333	Bacteria	Bacteroidetes	Bacteroidia	Bacteroidales	Porphyromonadaceae	Unassigned
ASV_252	-1.145	9.032	0.384469	0.62054	NotSig	0.031	0.073	Bacteria	Firmicutes	Unassigned	Unassigned	Unassigned	Unassigned
ASV_896	-1.622	8.376	0.385094	0.62054	NotSig	0.011	0.042	Bacteria	Bacteroidetes	Bacteroidia	Bacteroidales	Porphyromonadaceae	Unassigned
ASV_908	1.982	8.019	0.387527	0.623347	NotSig	0.031	0.01	Bacteria	Bacteroidetes	Bacteroidia	Bacteroidales	Porphyromonadaceae	Unassigned
ASV_1034	-0.815	8.576	0.389787	0.623347	NotSig	0.022	0.048	Bacteria	Firmicutes	Clostridia	Clostridiales	Lachnospiraceae	Unassigned
ASV_423	1.635	8.945	0.389854	0.623347	NotSig	0.054	0.028	Bacteria	Bacteroidetes	Bacteroidia	Bacteroidales	Porphyromonadaceae	Barnesiella
ASV_77	1.125	10.8	0.390184	0.623347	NotSig	0.218	0.137	Bacteria	Bacteroidetes	Bacteroidia	Bacteroidales	Porphyromonadaceae	Barnesiella
ASV_711	0.866	7.927	0.390277	0.623347	NotSig	0.021	0.016	Bacteria	Firmicutes	Clostridia	Clostridiales	Peptococcaceae_1	Unassigned
ASV_334	-1.801	9.203	0.390845	0.623347	NotSig	0.022	0.085	Bacteria	Bacteroidetes	Bacteroidia	Bacteroidales	Porphyromonadaceae	Butyricimonas
ASV_967	-2.006	7.256	0.393151	0.625955	NotSig	0.004	0.021	Bacteria	Firmicutes	Clostridia	Clostridiales	Ruminococcaceae	Ruminococcus
ASV_370	1.349	8.695	0.395103	0.627558	NotSig	0.051	0.024	Bacteria	Firmicutes	Clostridia	Clostridiales	Ruminococcaceae	Clostridium_IV
ASV_235	1.643	9.633	0.395503	0.627558	NotSig	0.095	0.036	Bacteria	Bacteroidetes	Bacteroidia	Bacteroidales	Porphyromonadaceae	Barnesiella
ASV_285	-1.06	8.922	0.396366	0.62786	NotSig	0.024	0.074	Bacteria	Bacteroidetes	Bacteroidia	Bacteroidales	Porphyromonadaceae	Barnesiella
ASV_817	1.42	7.895	0.397697	0.6289	NotSig	0.024	0.009	Bacteria	Firmicutes	Clostridia	Clostridiales	Lachnospiraceae	Unassigned
ASV_581	1.342	8.647	0.40102	0.632446	NotSig	0.041	0.023	Bacteria	Firmicutes	Clostridia	Clostridiales	Lachnospiraceae	Unassigned
ASV_1020	-1.672	7.479	0.401383	0.632446	NotSig	0.006	0.026	Bacteria	Firmicutes	Clostridia	Clostridiales	Ruminococcaceae	Clostridium_IV
ASV_773	-0.786	7.445	0.401973	0.632446	NotSig	0.008	0.017	Bacteria	Firmicutes	Clostridia	Clostridiales	Ruminococcaceae	Unassigned
ASV_208	1.87	9.554	0.402957	0.632533	NotSig	0.092	0.03	Bacteria	Unassigned	Unassigned	Unassigned	Unassigned	Unassigned
ASV_89	1.573	10.85	0.4057	0.632533	NotSig	0.267	0.091	Bacteria	Bacteroidetes	Bacteroidia	Bacteroidales	Porphyromonadaceae	Unassigned
ASV_620	0.78	8.173	0.40582	0.632533	NotSig	0.026	0.019	Bacteria	Firmicutes	Clostridia	Clostridiales	Ruminococcaceae	Unassigned
ASV_1099	-1.332	7.668	0.406277	0.632533	NotSig	0.007	0.021	Bacteria	Bacteroidetes	Bacteroidia	Bacteroidales	Porphyromonadaceae	Unassigned
ASV_1326	-0.917	7.329	0.406521	0.632533	NotSig	0.006	0.014	Bacteria	Proteobacteria	Deltaproteobacteria	Desulfovibrionales	Desulfovibrionaceae	Desulfovibrio
ASV_141	1.267	10.116	0.40675	0.632533	NotSig	0.139	0.083	Bacteria	Firmicutes	Clostridia	Clostridiales	Lachnospiraceae	Unassigned
ASV_665	-0.719	8.204	0.4074	0.632533	NotSig	0.016	0.037	Bacteria	Firmicutes	Clostridia	Clostridiales	Ruminococcaceae	Unassigned
ASV_1272	0.932	7.629	0.407451	0.632533	NotSig	0.016	0.012	Bacteria	Firmicutes	Clostridia	Clostridiales	Lachnospiraceae	Dorea
ASV_250	-1.031	9.403	0.412253	0.638734	NotSig	0.04	0.088	Bacteria	Firmicutes	Clostridia	Clostridiales	Unassigned	Unassigned
ASV_193	-0.9	9.938	0.412815	0.638734	NotSig	0.056	0.136	Bacteria	Firmicutes	Unassigned	Unassigned	Unassigned	Unassigned
ASV_301	-1.099	9.194	0.415275	0.640507	NotSig	0.032	0.069	Bacteria	Firmicutes	Clostridia	Clostridiales	Lachnospiraceae	Unassigned
ASV_823	-1.129	7.462	0.415809	0.640507	NotSig	0.006	0.018	Bacteria	Firmicutes	Clostridia	Clostridiales	Ruminococcaceae	Clostridium_IV
ASV_97	-1.066	10.604	0.416021	0.640507	NotSig	0.087	0.242	Bacteria	Firmicutes	Clostridia	Clostridiales	Ruminococcaceae	Unassigned
ASV_460	-1.067	8.633	0.417418	0.64052	NotSig	0.02	0.047	Bacteria	Firmicutes	Clostridia	Clostridiales	Lachnospiraceae	Unassigned
ASV_327	1.012	9.059	0.417751	0.64052	NotSig	0.06	0.035	Bacteria	Firmicutes	Clostridia	Clostridiales	Ruminococcaceae	Unassigned
ASV_790	-0.964	7.646	0.418088	0.64052	NotSig	0.009	0.024	Bacteria	Firmicutes	Clostridia	Clostridiales	Ruminococcaceae	Unassigned
ASV_1074	-0.872	8.204	0.420388	0.642987	NotSig	0.015	0.029	Bacteria	Firmicutes	Clostridia	Clostridiales	Lachnospiraceae	Clostridium_XlVa
ASV_605	-1.23	8.302	0.423162	0.645776	NotSig	0.016	0.044	Bacteria	Firmicutes	Clostridia	Clostridiales	Ruminococcaceae	Clostridium_IV
ASV_198	1.964	9.536	0.423596	0.645776	NotSig	0.111	0.039	Bacteria	Bacteroidetes	Bacteroidia	Bacteroidales	Bacteroidaceae	Bacteroides
ASV_580	0.818	8.088	0.432041	0.656547	NotSig	0.025	0.019	Bacteria	Firmicutes	Clostridia	Clostridiales	Ruminococcaceae	Intestinimonas
ASV_218	-1.781	9.486	0.432709	0.656547	NotSig	0.025	0.136	Bacteria	Firmicutes	Clostridia	Clostridiales	Lachnospiraceae	Clostridium_XlVa
ASV_521	-0.951	9.549	0.432772	0.656547	NotSig	0.044	0.083	Bacteria	Firmicutes	Clostridia	Clostridiales	Lachnospiraceae	Clostridium_XlVa
ASV_441	1.285	8.364	0.434875	0.658666	NotSig	0.033	0.013	Bacteria	Firmicutes	Clostridia	Clostridiales	Ruminococcaceae	Ruminococcus
ASV_453	-1.134	8.501	0.436179	0.659571	NotSig	0.02	0.043	Bacteria	Firmicutes	Clostridia	Clostridiales	Ruminococcaceae	Unassigned
ASV_514	-0.847	7.854	0.437726	0.660838	NotSig	0.011	0.03	Bacteria	Firmicutes	Clostridia	Clostridiales	Ruminococcaceae	Clostridium_IV
ASV_715	0.963	7.465	0.438797	0.661385	NotSig	0.014	0.011	Bacteria	Firmicutes	Clostridia	Clostridiales	Ruminococcaceae	Flavonifractor
ASV_41	1.79	11.414	0.441612	0.664555	NotSig	0.446	0.123	Bacteria	Bacteroidetes	Bacteroidia	Bacteroidales	Porphyromonadaceae	Unassigned
ASV_694	-0.85	8.492	0.442768	0.665221	NotSig	0.02	0.049	Bacteria	Firmicutes	Clostridia	Clostridiales	Ruminococcaceae	Flavonifractor
ASV_991	0.916	7.322	0.444778	0.667167	NotSig	0.013	0.008	Bacteria	Firmicutes	Clostridia	Clostridiales	Lachnospiraceae	Blautia
ASV_299	0.867	9.07	0.447552	0.670251	NotSig	0.054	0.037	Bacteria	Bacteroidetes	Bacteroidia	Bacteroidales	Bacteroidaceae	Bacteroides
ASV_822	-1.385	7.774	0.448291	0.670282	NotSig	0.009	0.019	Bacteria	Firmicutes	Clostridia	Clostridiales	Ruminococcaceae	Clostridium_III
ASV_632	-0.911	7.712	0.451504	0.673707	NotSig	0.01	0.024	Bacteria	Firmicutes	Unassigned	Unassigned	Unassigned	Unassigned
ASV_303	1.15	9.252	0.452027	0.673707	NotSig	0.069	0.038	Bacteria	Firmicutes	Clostridia	Clostridiales	Ruminococcaceae	Unassigned
ASV_722	-1.347	7.551	0.456296	0.677325	NotSig	0.006	0.024	Bacteria	Firmicutes	Clostridia	Clostridiales	Eubacteriaceae	Eubacterium
ASV_29	1.143	12.321	0.456543	0.677325	NotSig	0.689	0.354	Bacteria	Firmicutes	Clostridia	Clostridiales	Lachnospiraceae	Acetatifactor
ASV_553	1.412	8.193	0.456632	0.677325	NotSig	0.028	0.013	Bacteria	Firmicutes	Clostridia	Clostridiales	Lachnospiraceae	Unassigned
ASV_387	-0.813	8.954	0.459368	0.680302	NotSig	0.031	0.062	Bacteria	Firmicutes	Clostridia	Clostridiales	Ruminococcaceae	Unassigned
ASV_556	1.042	8.48	0.465459	0.688231	NotSig	0.033	0.021	Bacteria	Firmicutes	Clostridia	Clostridiales	Lachnospiraceae	Unassigned
ASV_604	0.776	8.551	0.471929	0.695894	NotSig	0.035	0.029	Bacteria	Firmicutes	Clostridia	Clostridiales	Peptococcaceae_1	Peptococcus
ASV_1107	-0.991	7.468	0.472134	0.695894	NotSig	0.008	0.018	Bacteria	Firmicutes	Clostridia	Clostridiales	Ruminococcaceae	Unassigned
ASV_65	-1.517	11.411	0.473024	0.696106	NotSig	0.131	0.388	Bacteria	Bacteroidetes	Bacteroidia	Bacteroidales	Porphyromonadaceae	Barnesiella
ASV_978	-0.85	7.515	0.474224	0.696774	NotSig	0.008	0.02	Bacteria	Firmicutes	Clostridia	Clostridiales	Ruminococcaceae	Intestinimonas
ASV_914	-0.883	7.947	0.47651	0.698407	NotSig	0.012	0.027	Bacteria	Firmicutes	Unassigned	Unassigned	Unassigned	Unassigned
ASV_199	1.237	9.567	0.476833	0.698407	NotSig	0.09	0.04	Bacteria	Unassigned	Unassigned	Unassigned	Unassigned	Unassigned
ASV_386	1.711	8.649	0.478203	0.699316	NotSig	0.051	0.016	Bacteria	Firmicutes	Clostridia	Clostridiales	Unassigned	Unassigned
ASV_389	-1.187	8.995	0.481386	0.702869	NotSig	0.027	0.076	Bacteria	Firmicutes	Clostridia	Clostridiales	Lachnospiraceae	Unassigned
ASV_339	0.817	8.984	0.484273	0.705979	NotSig	0.049	0.043	Bacteria	Firmicutes	Clostridia	Clostridiales	Ruminococcaceae	Unassigned
ASV_623	0.801	8.14	0.48507	0.706038	NotSig	0.029	0.021	Bacteria	Firmicutes	Clostridia	Clostridiales	Ruminococcaceae	Unassigned
ASV_626	-0.98	7.747	0.488721	0.710244	NotSig	0.01	0.028	Bacteria	Firmicutes	Clostridia	Clostridiales	Unassigned	Unassigned
ASV_289	1.279	8.871	0.490532	0.711043	NotSig	0.059	0.034	Bacteria	Bacteroidetes	Bacteroidia	Bacteroidales	Rikenellaceae	Alistipes
ASV_940	-0.918	7.482	0.490795	0.711043	NotSig	0.008	0.017	Bacteria	Firmicutes	Clostridia	Clostridiales	Lachnospiraceae	Roseburia
ASV_662	0.729	8.334	0.491899	0.711537	NotSig	0.032	0.023	Bacteria	Firmicutes	Clostridia	Clostridiales	Ruminococcaceae	Clostridium_III
ASV_846	0.781	7.419	0.493368	0.712557	NotSig	0.014	0.011	Bacteria	Firmicutes	Clostridia	Clostridiales	Ruminococcaceae	Clostridium_IV
ASV_751	0.914	7.635	0.494484	0.712991	NotSig	0.02	0.01	Bacteria	Proteobacteria	Unassigned	Unassigned	Unassigned	Unassigned
ASV_641	-0.742	8.423	0.495196	0.712991	NotSig	0.018	0.034	Bacteria	Unassigned	Unassigned	Unassigned	Unassigned	Unassigned
ASV_17	1.618	12.799	0.496328	0.713519	NotSig	1.006	0.327	Bacteria	Bacteroidetes	Bacteroidia	Bacteroidales	Porphyromonadaceae	Barnesiella
ASV_1024	-0.91	7.233	0.497835	0.714585	NotSig	0.006	0.014	Bacteria	Firmicutes	Clostridia	Clostridiales	Ruminococcaceae	Unassigned
ASV_729	-1.065	7.253	0.499627	0.716055	NotSig	0.006	0.015	Bacteria	Firmicutes	Unassigned	Unassigned	Unassigned	Unassigned
ASV_779	0.793	7.658	0.507727	0.726549	NotSig	0.016	0.012	Bacteria	Firmicutes	Clostridia	Clostridiales	Ruminococcaceae	Anaerofilum
ASV_531	-0.957	8.795	0.510741	0.729741	NotSig	0.023	0.069	Bacteria	Bacteroidetes	Bacteroidia	Bacteroidales	Porphyromonadaceae	Odoribacter
ASV_814	-1.433	7.673	0.513759	0.731828	NotSig	0.009	0.03	Bacteria	Bacteroidetes	Bacteroidia	Bacteroidales	Porphyromonadaceae	Barnesiella
ASV_889	0.736	7.362	0.51377	0.731828	NotSig	0.013	0.01	Bacteria	Firmicutes	Clostridia	Clostridiales	Clostridiales_Incertae_Sedis_XIII	Anaerovorax
ASV_110	-1.167	10.722	0.515021	0.732491	NotSig	0.07	0.255	Bacteria	Firmicutes	Clostridia	Clostridiales	Ruminococcaceae	Clostridium_IV
ASV_803	0.715	8.175	0.51591	0.732639	NotSig	0.024	0.021	Bacteria	Firmicutes	Clostridia	Clostridiales	Ruminococcaceae	Unassigned
ASV_886	0.751	7.906	0.517757	0.734144	NotSig	0.02	0.017	Bacteria	Firmicutes	Clostridia	Clostridiales	Ruminococcaceae	Intestinimonas
ASV_390	-0.736	8.572	0.518914	0.734669	NotSig	0.022	0.05	Bacteria	Firmicutes	Clostridia	Clostridiales	Ruminococcaceae	Unassigned
ASV_117	-0.772	10.399	0.522023	0.737437	NotSig	0.085	0.184	Bacteria	Bacteroidetes	Bacteroidia	Bacteroidales	Porphyromonadaceae	Unassigned
ASV_149	1.473	10.221	0.52245	0.737437	NotSig	0.172	0.057	Bacteria	Bacteroidetes	Bacteroidia	Bacteroidales	Porphyromonadaceae	Unassigned
ASV_39	0.92	11.918	0.526406	0.741899	NotSig	0.479	0.323	Bacteria	Bacteroidetes	Bacteroidia	Bacteroidales	Porphyromonadaceae	Barnesiella
ASV_801	-0.84	7.675	0.529451	0.744644	NotSig	0.009	0.023	Bacteria	Firmicutes	Clostridia	Clostridiales	Lachnospiraceae	Unassigned
ASV_398	-0.797	10.785	0.52995	0.744644	NotSig	0.113	0.248	Bacteria	Firmicutes	Clostridia	Clostridiales	Lachnospiraceae	Unassigned
ASV_286	1.267	9.783	0.53252	0.74713	NotSig	0.089	0.065	Bacteria	Bacteroidetes	Bacteroidia	Bacteroidales	Porphyromonadaceae	Unassigned
ASV_949	-0.81	7.941	0.535526	0.750219	NotSig	0.012	0.03	Bacteria	Firmicutes	Clostridia	Clostridiales	Ruminococcaceae	Unassigned
ASV_275	-1.168	9.373	0.540425	0.753617	NotSig	0.03	0.086	Bacteria	Firmicutes	Erysipelotrichia	Erysipelotrichales	Erysipelotrichaceae	Unassigned
ASV_128	0.626	10.679	0.54094	0.753617	NotSig	0.169	0.143	Bacteria	Firmicutes	Clostridia	Clostridiales	Ruminococcaceae	Intestinimonas
ASV_746	0.608	7.504	0.543049	0.753617	NotSig	0.014	0.012	Bacteria	Firmicutes	Clostridia	Clostridiales	Ruminococcaceae	Unassigned
ASV_1025	-0.831	7.252	0.543359	0.753617	NotSig	0.007	0.014	Bacteria	Firmicutes	Clostridia	Clostridiales	Lachnospiraceae	Unassigned
ASV_265	-1.054	9.548	0.543498	0.753617	NotSig	0.045	0.089	Bacteria	Firmicutes	Clostridia	Clostridiales	Ruminococcaceae	Ruminococcus
ASV_459	-0.67	8.448	0.543614	0.753617	NotSig	0.019	0.044	Bacteria	Firmicutes	Clostridia	Clostridiales	Ruminococcaceae	Unassigned
ASV_381	0.766	8.878	0.54382	0.753617	NotSig	0.044	0.034	Bacteria	Firmicutes	Clostridia	Clostridiales	Ruminococcaceae	Unassigned
ASV_1252	-0.726	7.154	0.544413	0.753617	NotSig	0.005	0.015	Bacteria	Actinobacteria	Actinobacteria	Coriobacteriales	Coriobacteriaceae	Unassigned
ASV_646	0.704	8.195	0.54886	0.757512	NotSig	0.025	0.023	Bacteria	Firmicutes	Clostridia	Clostridiales	Lachnospiraceae	Acetatifactor
ASV_444	-1.009	9.089	0.549091	0.757512	NotSig	0.023	0.058	Bacteria	Bacteroidetes	Bacteroidia	Bacteroidales	Porphyromonadaceae	Barnesiella
ASV_841	0.524	7.717	0.549663	0.757512	NotSig	0.017	0.015	Bacteria	Firmicutes	Clostridia	Clostridiales	Ruminococcaceae	Unassigned
ASV_794	0.637	7.405	0.551238	0.758562	NotSig	0.012	0.011	Bacteria	Firmicutes	Clostridia	Clostridiales	Unassigned	Unassigned
ASV_53	-0.812	11.657	0.552246	0.75883	NotSig	0.226	0.477	Bacteria	Bacteroidetes	Bacteroidia	Bacteroidales	Porphyromonadaceae	Unassigned
ASV_866	-0.88	7.943	0.553669	0.759225	NotSig	0.014	0.027	Bacteria	Firmicutes	Clostridia	Clostridiales	Ruminococcaceae	Unassigned
ASV_775	-0.635	8.2	0.554161	0.759225	NotSig	0.017	0.035	Bacteria	Firmicutes	Clostridia	Clostridiales	Ruminococcaceae	Unassigned
ASV_858	0.655	7.76	0.555738	0.760269	NotSig	0.018	0.017	Bacteria	Firmicutes	Clostridia	Clostridiales	Ruminococcaceae	Flavonifractor
ASV_1589	-0.726	7.804	0.559394	0.763902	NotSig	0.011	0.021	Bacteria	Firmicutes	Clostridia	Clostridiales	Ruminococcaceae	Unassigned
ASV_577	-1.047	8.192	0.560057	0.763902	NotSig	0.014	0.026	Bacteria	Firmicutes	Clostridia	Clostridiales	Lachnospiraceae	Unassigned
ASV_664	-0.649	7.692	0.56085	0.763902	NotSig	0.011	0.019	Bacteria	Firmicutes	Clostridia	Clostridiales	Unassigned	Unassigned
ASV_146	0.622	10.202	0.564106	0.767217	NotSig	0.126	0.103	Bacteria	Firmicutes	Unassigned	Unassigned	Unassigned	Unassigned
ASV_1118	-0.679	7.365	0.566207	0.767719	NotSig	0.007	0.017	Bacteria	Firmicutes	Unassigned	Unassigned	Unassigned	Unassigned
ASV_180	-0.747	9.809	0.566388	0.767719	NotSig	0.051	0.137	Bacteria	Firmicutes	Clostridia	Clostridiales	Ruminococcaceae	Unassigned
ASV_416	0.572	9.427	0.566944	0.767719	NotSig	0.067	0.054	Bacteria	Firmicutes	Clostridia	Clostridiales	Ruminococcaceae	Unassigned
ASV_9	-0.904	14.112	0.568035	0.768083	NotSig	1.033	2.215	Bacteria	Bacteroidetes	Bacteroidia	Bacteroidales	Porphyromonadaceae	Unassigned
ASV_855	0.645	7.792	0.571302	0.771382	NotSig	0.017	0.014	Bacteria	Firmicutes	Clostridia	Clostridiales	Lachnospiraceae	Unassigned
ASV_448	-0.688	8.606	0.580443	0.779206	NotSig	0.025	0.044	Bacteria	Firmicutes	Clostridia	Clostridiales	Ruminococcaceae	Clostridium_IV
ASV_139	-0.81	10.042	0.580739	0.779206	NotSig	0.071	0.165	Bacteria	Firmicutes	Clostridia	Clostridiales	Ruminococcaceae	Unassigned
ASV_186	-1.394	9.706	0.581012	0.779206	NotSig	0.041	0.114	Bacteria	Firmicutes	Clostridia	Clostridiales	Lachnospiraceae	Unassigned
ASV_324	0.807	9.631	0.581866	0.779206	NotSig	0.078	0.054	Bacteria	Bacteroidetes	Bacteroidia	Bacteroidales	Rikenellaceae	Alistipes
ASV_331	0.498	10.057	0.581999	0.779206	NotSig	0.102	0.095	Bacteria	Firmicutes	Clostridia	Clostridiales	Ruminococcaceae	Unassigned
ASV_1575	-0.553	8.729	0.582108	0.779206	NotSig	0.026	0.057	Bacteria	Firmicutes	Clostridia	Clostridiales	Ruminococcaceae	Oscillibacter
ASV_680	-0.466	7.818	0.583829	0.779559	NotSig	0.013	0.021	Bacteria	Firmicutes	Clostridia	Clostridiales	Ruminococcaceae	Unassigned
ASV_916	0.613	7.48	0.584043	0.779559	NotSig	0.013	0.012	Bacteria	Firmicutes	Clostridia	Clostridiales	Ruminococcaceae	Flavonifractor
ASV_449	-1.362	7.716	0.584894	0.779581	NotSig	0.008	0.031	Bacteria	Bacteroidetes	Bacteroidia	Bacteroidales	Porphyromonadaceae	Odoribacter
ASV_31	1.11	12.405	0.586636	0.780421	NotSig	0.62	0.33	Bacteria	Bacteroidetes	Bacteroidia	Bacteroidales	Porphyromonadaceae	Barnesiella
ASV_550	1.314	8.597	0.587322	0.780421	NotSig	0.045	0.024	Bacteria	Bacteroidetes	Bacteroidia	Bacteroidales	Porphyromonadaceae	Barnesiella
ASV_72	-0.807	11.666	0.58858	0.780421	NotSig	0.182	0.55	Bacteria	Bacteroidetes	Bacteroidia	Bacteroidales	Porphyromonadaceae	Barnesiella
ASV_1564	-0.58	7.914	0.588871	0.780421	NotSig	0.014	0.026	Bacteria	Firmicutes	Clostridia	Clostridiales	Unassigned	Unassigned
ASV_1083	-1.148	7.45	0.591381	0.782549	NotSig	0.007	0.013	Bacteria	Firmicutes	Clostridia	Clostridiales	Lachnospiraceae	Unassigned
ASV_568	-0.854	8.469	0.592212	0.782549	NotSig	0.02	0.041	Bacteria	Firmicutes	Clostridia	Clostridiales	Ruminococcaceae	Clostridium_IV
ASV_409	0.546	9.098	0.592992	0.782549	NotSig	0.05	0.047	Bacteria	Firmicutes	Clostridia	Clostridiales	Lachnospiraceae	Unassigned
ASV_613	-0.438	8.191	0.595347	0.784547	NotSig	0.018	0.031	Bacteria	Firmicutes	Clostridia	Clostridiales	Ruminococcaceae	Unassigned
ASV_512	-1.426	8.44	0.596374	0.784791	NotSig	0.011	0.041	Bacteria	Bacteroidetes	Bacteroidia	Bacteroidales	Bacteroidaceae	Bacteroides
ASV_1059	0.597	7.278	0.598135	0.784963	NotSig	0.012	0.01	Bacteria	Firmicutes	Clostridia	Clostridiales	Ruminococcaceae	Oscillibacter
ASV_921	-0.544	7.552	0.598982	0.784963	NotSig	0.009	0.018	Bacteria	Firmicutes	Clostridia	Clostridiales	Lachnospiraceae	Unassigned
ASV_316	0.488	10.104	0.599028	0.784963	NotSig	0.11	0.1	Bacteria	Firmicutes	Clostridia	Clostridiales	Ruminococcaceae	Oscillibacter
ASV_150	0.672	10.254	0.601485	0.786986	NotSig	0.133	0.101	Bacteria	Firmicutes	Unassigned	Unassigned	Unassigned	Unassigned
ASV_625	-0.691	7.529	0.602259	0.786986	NotSig	0.008	0.02	Bacteria	Firmicutes	Clostridia	Clostridiales	Lachnospiraceae	Clostridium_XlVb
ASV_66	0.759	11.503	0.604199	0.787928	NotSig	0.307	0.225	Bacteria	Firmicutes	Clostridia	Clostridiales	Lachnospiraceae	Acetatifactor
ASV_315	0.49	9.191	0.60467	0.787928	NotSig	0.051	0.046	Bacteria	Firmicutes	Clostridia	Clostridiales	Lachnospiraceae	Unassigned
ASV_34	-1.055	12.198	0.609	0.792464	NotSig	0.319	0.597	Bacteria	Bacteroidetes	Bacteroidia	Bacteroidales	Porphyromonadaceae	Unassigned
ASV_119	-0.936	10.467	0.615264	0.798421	NotSig	0.085	0.172	Bacteria	Bacteroidetes	Bacteroidia	Bacteroidales	Porphyromonadaceae	Unassigned
ASV_802	-1.075	7.656	0.615289	0.798421	NotSig	0.009	0.028	Bacteria	Firmicutes	Clostridia	Clostridiales	Ruminococcaceae	Ruminococcus
ASV_295	-0.972	9.11	0.61876	0.80181	NotSig	0.03	0.077	Bacteria	Firmicutes	Clostridia	Clostridiales	Ruminococcaceae	Clostridium_IV
ASV_402	-0.772	8.919	0.620391	0.802809	NotSig	0.026	0.053	Bacteria	Firmicutes	Clostridia	Clostridiales	Ruminococcaceae	Clostridium_IV
ASV_473	-0.485	8.139	0.621938	0.803695	NotSig	0.016	0.031	Bacteria	Firmicutes	Clostridia	Clostridiales	Ruminococcaceae	Unassigned
ASV_28	-0.871	12.172	0.6245	0.80589	NotSig	0.285	0.588	Bacteria	Bacteroidetes	Bacteroidia	Bacteroidales	Porphyromonadaceae	Unassigned
ASV_795	-0.646	7.509	0.625703	0.806327	NotSig	0.008	0.02	Bacteria	Firmicutes	Clostridia	Clostridiales	Lachnospiraceae	Unassigned
ASV_926	-1.021	7.475	0.626937	0.806803	NotSig	0.006	0.017	Bacteria	Bacteroidetes	Bacteroidia	Bacteroidales	Rikenellaceae	Alistipes
ASV_116	0.805	10.683	0.630962	0.810865	NotSig	0.198	0.104	Bacteria	Bacteroidetes	Bacteroidia	Bacteroidales	Rikenellaceae	Alistipes
ASV_451	-0.47	8.677	0.632821	0.811486	NotSig	0.028	0.049	Bacteria	Firmicutes	Clostridia	Clostridiales	Ruminococcaceae	Flavonifractor
ASV_783	-0.988	7.46	0.633185	0.811486	NotSig	0.008	0.018	Bacteria	Firmicutes	Clostridia	Clostridiales	Unassigned	Unassigned
ASV_129	0.648	10.324	0.634298	0.811797	NotSig	0.123	0.124	Bacteria	Firmicutes	Clostridia	Clostridiales	Ruminococcaceae	Unassigned
ASV_599	0.914	7.876	0.63645	0.813435	NotSig	0.021	0.015	Bacteria	Bacteroidetes	Bacteroidia	Bacteroidales	Porphyromonadaceae	Unassigned
ASV_1418	0.617	7.555	0.637809	0.814057	NotSig	0.015	0.013	Bacteria	Firmicutes	Clostridia	Clostridiales	Ruminococcaceae	Flavonifractor
ASV_655	0.792	7.993	0.641895	0.816866	NotSig	0.023	0.014	Bacteria	Firmicutes	Clostridia	Clostridiales	Unassigned	Unassigned
ASV_440	0.508	8.715	0.643491	0.816866	NotSig	0.037	0.039	Bacteria	Firmicutes	Clostridia	Clostridiales	Lachnospiraceae	Unassigned
ASV_679	1.009	7.945	0.643585	0.816866	NotSig	0.024	0.012	Bacteria	Bacteroidetes	Bacteroidia	Bacteroidales	Prevotellaceae	Prevotella
ASV_37	1.191	11.842	0.644459	0.816866	NotSig	0.473	0.289	Bacteria	Bacteroidetes	Bacteroidia	Bacteroidales	Bacteroidaceae	Bacteroides
ASV_135	1.077	10.026	0.645246	0.816866	NotSig	0.108	0.09	Bacteria	Verrucomicrobia	Verrucomicrobiae	Verrucomicrobiales	Verrucomicrobiaceae	Akkermansia
ASV_781	-0.51	7.771	0.645831	0.816866	NotSig	0.011	0.021	Bacteria	Unassigned	Unassigned	Unassigned	Unassigned	Unassigned
ASV_234	0.584	10.301	0.646138	0.816866	NotSig	0.124	0.1	Bacteria	Firmicutes	Clostridia	Clostridiales	Ruminococcaceae	Unassigned
ASV_859	0.514	7.322	0.649008	0.819384	NotSig	0.01	0.011	Bacteria	Firmicutes	Clostridia	Clostridiales	Lachnospiraceae	Blautia
ASV_420	-0.697	8.576	0.651333	0.820182	NotSig	0.02	0.042	Bacteria	Firmicutes	Unassigned	Unassigned	Unassigned	Unassigned
ASV_766	-0.738	7.945	0.651399	0.820182	NotSig	0.012	0.02	Bacteria	Proteobacteria	Deltaproteobacteria	Desulfovibrionales	Desulfovibrionaceae	Unassigned
ASV_667	0.842	8.383	0.655195	0.821108	NotSig	0.032	0.016	Bacteria	Firmicutes	Clostridia	Clostridiales	Lachnospiraceae	Unassigned
ASV_382	-0.731	8.738	0.655472	0.821108	NotSig	0.023	0.05	Bacteria	Firmicutes	Clostridia	Clostridiales	Ruminococcaceae	Intestinimonas
ASV_13	0.572	13.07	0.657557	0.821108	NotSig	0.905	0.793	Bacteria	Firmicutes	Clostridia	Clostridiales	Ruminococcaceae	Unassigned
ASV_974	-0.587	7.622	0.657898	0.821108	NotSig	0.011	0.019	Bacteria	Firmicutes	Clostridia	Clostridiales	Ruminococcaceae	Intestinimonas
ASV_125	0.718	10.713	0.658694	0.821108	NotSig	0.193	0.108	Bacteria	Bacteroidetes	Bacteroidia	Bacteroidales	Porphyromonadaceae	Barnesiella
ASV_536	-0.572	9.31	0.658774	0.821108	NotSig	0.043	0.065	Bacteria	Proteobacteria	Deltaproteobacteria	Unassigned	Unassigned	Unassigned
ASV_1352	-0.571	7.601	0.65902	0.821108	NotSig	0.01	0.018	Bacteria	Firmicutes	Clostridia	Clostridiales	Unassigned	Unassigned
ASV_32	0.553	12.169	0.659175	0.821108	NotSig	0.517	0.404	Bacteria	Bacteroidetes	Bacteroidia	Bacteroidales	Porphyromonadaceae	Barnesiella
ASV_910	0.493	7.49	0.661825	0.82331	NotSig	0.013	0.012	Bacteria	Firmicutes	Clostridia	Clostridiales	Ruminococcaceae	Oscillibacter
ASV_798	0.421	7.88	0.663415	0.824189	NotSig	0.02	0.017	Bacteria	Firmicutes	Clostridia	Clostridiales	Unassigned	Unassigned
ASV_278	-0.705	8.898	0.670355	0.831704	NotSig	0.034	0.067	Bacteria	Unassigned	Unassigned	Unassigned	Unassigned	Unassigned
ASV_776	0.63	7.774	0.671256	0.831715	NotSig	0.021	0.013	Bacteria	Firmicutes	Clostridia	Clostridiales	Lachnospiraceae	Clostridium_XlVa
ASV_522	0.39	9.829	0.673292	0.832086	NotSig	0.085	0.087	Bacteria	Firmicutes	Clostridia	Clostridiales	Ruminococcaceae	Flavonifractor
ASV_88	-0.719	10.714	0.674093	0.832086	NotSig	0.11	0.21	Bacteria	Bacteroidetes	Bacteroidia	Bacteroidales	Porphyromonadaceae	Unassigned
ASV_796	-0.537	7.399	0.674431	0.832086	NotSig	0.008	0.017	Bacteria	Firmicutes	Clostridia	Clostridiales	Lachnospiraceae	Blautia
ASV_1152	-0.594	7.414	0.675122	0.832086	NotSig	0.009	0.016	Bacteria	Firmicutes	Clostridia	Clostridiales	Ruminococcaceae	Clostridium_IV
ASV_600	-0.576	8.14	0.677829	0.83432	NotSig	0.017	0.024	Bacteria	Firmicutes	Clostridia	Clostridiales	Ruminococcaceae	Unassigned
ASV_229	-1.002	9.233	0.678784	0.834395	NotSig	0.035	0.103	Bacteria	Firmicutes	Clostridia	Clostridiales	Lachnospiraceae	Unassigned
ASV_692	-0.934	7.113	0.681095	0.836134	NotSig	0.006	0.016	Bacteria	Bacteroidetes	Bacteroidia	Bacteroidales	Porphyromonadaceae	Odoribacter
ASV_385	0.668	9.01	0.682488	0.836201	NotSig	0.049	0.039	Bacteria	Firmicutes	Clostridia	Clostridiales	Ruminococcaceae	Unassigned
ASV_490	-0.434	8.409	0.683108	0.836201	NotSig	0.021	0.038	Bacteria	Firmicutes	Unassigned	Unassigned	Unassigned	Unassigned
ASV_1084	-0.545	8.226	0.683916	0.836201	NotSig	0.017	0.034	Bacteria	Bacteroidetes	Bacteroidia	Bacteroidales	Rikenellaceae	Alistipes
ASV_85	0.846	10.615	0.684735	0.836201	NotSig	0.155	0.149	Bacteria	Firmicutes	Erysipelotrichia	Erysipelotrichales	Erysipelotrichaceae	Unassigned
ASV_427	1.085	8.574	0.688241	0.838565	NotSig	0.038	0.02	Bacteria	Firmicutes	Clostridia	Unassigned	Unassigned	Unassigned
ASV_650	0.731	7.856	0.689247	0.838565	NotSig	0.018	0.017	Bacteria	Firmicutes	Erysipelotrichia	Erysipelotrichales	Erysipelotrichaceae	Clostridium_XVIII
ASV_238	-0.684	9.343	0.689539	0.838565	NotSig	0.037	0.072	Bacteria	Bacteroidetes	Bacteroidia	Bacteroidales	Porphyromonadaceae	Odoribacter
ASV_166	-0.829	9.685	0.690266	0.838565	NotSig	0.044	0.132	Bacteria	Bacteroidetes	Unassigned	Unassigned	Unassigned	Unassigned
ASV_253	-0.428	9.101	0.692414	0.840081	NotSig	0.041	0.064	Bacteria	Firmicutes	Clostridia	Clostridiales	Ruminococcaceae	Unassigned
ASV_643	-0.503	7.825	0.694336	0.841319	NotSig	0.015	0.026	Bacteria	Firmicutes	Clostridia	Clostridiales	Ruminococcaceae	Clostridium_IV
ASV_560	-0.333	8.096	0.696929	0.843366	NotSig	0.018	0.028	Bacteria	Firmicutes	Clostridia	Clostridiales	Ruminococcaceae	Unassigned
ASV_22	0.475	12.392	0.701396	0.845011	NotSig	0.507	0.439	Bacteria	Proteobacteria	Epsilonproteobacteria	Campylobacterales	Helicobacteraceae	Helicobacter
ASV_175	-0.428	10.065	0.702032	0.845011	NotSig	0.076	0.129	Bacteria	Firmicutes	Unassigned	Unassigned	Unassigned	Unassigned
ASV_681	-0.47	7.733	0.702163	0.845011	NotSig	0.011	0.021	Bacteria	Firmicutes	Clostridia	Clostridiales	Ruminococcaceae	Unassigned
ASV_953	-0.451	7.229	0.703094	0.845011	NotSig	0.008	0.013	Bacteria	Firmicutes	Clostridia	Clostridiales	Lachnospiraceae	Clostridium_XlVa
ASV_211	0.816	9.837	0.706022	0.845011	NotSig	0.093	0.064	Bacteria	Bacteroidetes	Bacteroidia	Bacteroidales	Porphyromonadaceae	Barnesiella
ASV_156	0.518	10.027	0.706674	0.845011	NotSig	0.115	0.094	Bacteria	Bacteroidetes	Bacteroidia	Bacteroidales	Porphyromonadaceae	Unassigned
ASV_437	0.441	8.905	0.706976	0.845011	NotSig	0.043	0.043	Bacteria	Firmicutes	Clostridia	Clostridiales	Unassigned	Unassigned
ASV_927	-0.482	7.874	0.70707	0.845011	NotSig	0.012	0.025	Bacteria	Firmicutes	Clostridia	Clostridiales	Lachnospiraceae	Unassigned
ASV_741	0.492	7.593	0.707851	0.845011	NotSig	0.015	0.014	Bacteria	Firmicutes	Clostridia	Clostridiales	Unassigned	Unassigned
ASV_524	0.687	8.125	0.70796	0.845011	NotSig	0.029	0.014	Bacteria	Bacteroidetes	Bacteroidia	Bacteroidales	Rikenellaceae	Alistipes
ASV_380	-0.454	9.455	0.709363	0.845011	NotSig	0.047	0.072	Bacteria	Firmicutes	Clostridia	Clostridiales	Lachnospiraceae	Clostridium_XlVa
ASV_336	-0.604	8.91	0.709999	0.845011	NotSig	0.029	0.071	Bacteria	Bacteroidetes	Bacteroidia	Bacteroidales	Porphyromonadaceae	Odoribacter
ASV_525	0.623	8.418	0.710063	0.845011	NotSig	0.033	0.024	Bacteria	Firmicutes	Clostridia	Clostridiales	Unassigned	Natranaerovirga
ASV_352	0.668	9.091	0.711234	0.845326	NotSig	0.042	0.05	Bacteria	Firmicutes	Clostridia	Clostridiales	Ruminococcaceae	Unassigned
ASV_101	0.435	12.047	0.714031	0.846522	NotSig	0.44	0.47	Bacteria	Bacteroidetes	Bacteroidia	Bacteroidales	Porphyromonadaceae	Barnesiella
ASV_617	-0.397	8.014	0.714054	0.846522	NotSig	0.015	0.029	Bacteria	Firmicutes	Clostridia	Clostridiales	Lachnospiraceae	Unassigned
ASV_346	0.365	9.996	0.716832	0.848736	NotSig	0.095	0.086	Bacteria	Firmicutes	Clostridia	Clostridiales	Ruminococcaceae	Oscillibacter
ASV_61	0.637	11.06	0.719413	0.850115	NotSig	0.226	0.219	Bacteria	Bacteroidetes	Bacteroidia	Bacteroidales	Porphyromonadaceae	Unassigned
ASV_1063	-0.575	7.224	0.719819	0.850115	NotSig	0.008	0.015	Bacteria	Firmicutes	Clostridia	Clostridiales	Unassigned	Unassigned
ASV_1100	0.674	7.272	0.722121	0.851463	NotSig	0.011	0.01	Bacteria	Firmicutes	Clostridia	Clostridiales	Ruminococcaceae	Clostridium_IV
ASV_661	0.715	7.885	0.722785	0.851463	NotSig	0.021	0.014	Bacteria	Firmicutes	Clostridia	Clostridiales	Lachnospiraceae	Unassigned
ASV_83	0.489	11.531	0.725227	0.853262	NotSig	0.32	0.258	Bacteria	Bacteroidetes	Bacteroidia	Bacteroidales	Porphyromonadaceae	Barnesiella
ASV_190	-0.357	9.495	0.726184	0.853312	NotSig	0.052	0.096	Bacteria	Bacteroidetes	Bacteroidia	Bacteroidales	Bacteroidaceae	Bacteroides
ASV_1014	-0.309	7.372	0.728888	0.855412	NotSig	0.009	0.014	Bacteria	Firmicutes	Clostridia	Clostridiales	Ruminococcaceae	Unassigned
ASV_201	0.722	9.857	0.730987	0.856797	NotSig	0.114	0.072	Bacteria	Bacteroidetes	Bacteroidia	Bacteroidales	Porphyromonadaceae	Barnesiella
ASV_171	0.492	10.66	0.732607	0.857619	NotSig	0.149	0.122	Bacteria	Firmicutes	Clostridia	Clostridiales	Lachnospiraceae	Unassigned
ASV_267	0.636	9.557	0.735179	0.859551	NotSig	0.092	0.051	Bacteria	Bacteroidetes	Bacteroidia	Bacteroidales	Porphyromonadaceae	Barnesiella
ASV_26	0.457	12.188	0.741524	0.865885	NotSig	0.507	0.454	Bacteria	Firmicutes	Clostridia	Clostridiales	Ruminococcaceae	Unassigned
ASV_204	-0.545	9.554	0.745404	0.869327	NotSig	0.058	0.084	Bacteria	Elusimicrobia	Elusimicrobia	Elusimicrobiales	Elusimicrobiaceae	Elusimicrobium
ASV_809	-0.546	7.472	0.75116	0.87314	NotSig	0.009	0.02	Bacteria	Firmicutes	Clostridia	Clostridiales	Unassigned	Unassigned
ASV_707	-0.284	8.228	0.751392	0.87314	NotSig	0.02	0.031	Bacteria	Firmicutes	Clostridia	Clostridiales	Ruminococcaceae	Flavonifractor
ASV_507	-0.579	8.053	0.75148	0.87314	NotSig	0.018	0.02	Bacteria	Firmicutes	Clostridia	Clostridiales	Ruminococcaceae	Flavonifractor
ASV_1017	0.444	7.792	0.753859	0.874814	NotSig	0.018	0.012	Bacteria	Firmicutes	Clostridia	Clostridiales	Lachnospiraceae	Unassigned
ASV_945	0.585	7.499	0.76112	0.882143	NotSig	0.012	0.014	Bacteria	Bacteroidetes	Bacteroidia	Bacteroidales	Porphyromonadaceae	Unassigned
ASV_347	-0.301	9.456	0.763513	0.883818	NotSig	0.05	0.09	Bacteria	Firmicutes	Clostridia	Clostridiales	Unassigned	Unassigned
ASV_516	0.538	8.078	0.769787	0.889463	NotSig	0.028	0.017	Bacteria	Bacteroidetes	Unassigned	Unassigned	Unassigned	Unassigned
ASV_903	0.302	7.397	0.770754	0.889463	NotSig	0.012	0.013	Bacteria	Firmicutes	Clostridia	Clostridiales	Lachnospiraceae	Acetatifactor
ASV_1035	-0.34	7.445	0.771744	0.889463	NotSig	0.011	0.015	Bacteria	Firmicutes	Clostridia	Clostridiales	Lachnospiraceae	Unassigned
ASV_293	0.267	10.431	0.772202	0.889463	NotSig	0.129	0.146	Bacteria	Firmicutes	Clostridia	Clostridiales	Ruminococcaceae	Oscillibacter
ASV_1032	-0.397	7.408	0.773938	0.890362	NotSig	0.009	0.018	Bacteria	Firmicutes	Clostridia	Clostridiales	Ruminococcaceae	Unassigned
ASV_543	0.347	8.192	0.78022	0.89548	NotSig	0.023	0.023	Bacteria	Firmicutes	Clostridia	Clostridiales	Ruminococcaceae	Unassigned
ASV_291	-0.354	8.906	0.78079	0.89548	NotSig	0.035	0.059	Bacteria	Firmicutes	Clostridia	Clostridiales	Ruminococcaceae	Unassigned
ASV_1424	0.424	7.562	0.782185	0.89548	NotSig	0.014	0.01	Bacteria	Proteobacteria	Deltaproteobacteria	Unassigned	Unassigned	Unassigned
ASV_838	-0.249	7.757	0.782225	0.89548	NotSig	0.013	0.022	Bacteria	Firmicutes	Clostridia	Clostridiales	Ruminococcaceae	Unassigned
ASV_504	0.638	8.18	0.784456	0.895993	NotSig	0.024	0.025	Bacteria	Bacteroidetes	Bacteroidia	Bacteroidales	Porphyromonadaceae	Unassigned
ASV_606	-0.258	9.223	0.784594	0.895993	NotSig	0.042	0.07	Bacteria	Firmicutes	Clostridia	Clostridiales	Ruminococcaceae	Unassigned
ASV_126	0.423	10.615	0.790402	0.901522	NotSig	0.145	0.129	Bacteria	Bacteroidetes	Bacteroidia	Bacteroidales	Porphyromonadaceae	Unassigned
ASV_748	-0.476	7.921	0.793421	0.902618	NotSig	0.013	0.03	Bacteria	Firmicutes	Clostridia	Clostridiales	Lachnospiraceae	Unassigned
ASV_342	-0.454	9.105	0.794197	0.902618	NotSig	0.034	0.047	Bacteria	Bacteroidetes	Bacteroidia	Bacteroidales	Porphyromonadaceae	Barnesiella
ASV_109	0.282	11.155	0.794265	0.902618	NotSig	0.219	0.218	Bacteria	Firmicutes	Clostridia	Clostridiales	Ruminococcaceae	Unassigned
ASV_344	-0.422	8.95	0.798149	0.904098	NotSig	0.034	0.052	Bacteria	Firmicutes	Clostridia	Clostridiales	Ruminococcaceae	Clostridium_IV
ASV_1180	-0.238	7.398	0.798873	0.904098	NotSig	0.01	0.015	Bacteria	Firmicutes	Clostridia	Clostridiales	Lachnospiraceae	Unassigned
ASV_144	0.636	10.052	0.800054	0.904098	NotSig	0.134	0.063	Bacteria	Bacteroidetes	Unassigned	Unassigned	Unassigned	Unassigned
ASV_769	0.562	7.859	0.80066	0.904098	NotSig	0.017	0.013	Bacteria	Firmicutes	Unassigned	Unassigned	Unassigned	Unassigned
ASV_273	0.275	10.331	0.801284	0.904098	NotSig	0.108	0.136	Bacteria	Firmicutes	Clostridia	Clostridiales	Ruminococcaceae	Unassigned
ASV_183	0.278	10.02	0.80196	0.904098	NotSig	0.09	0.08	Bacteria	Bacteroidetes	Bacteroidia	Bacteroidales	Porphyromonadaceae	Barnesiella
ASV_90	-0.449	10.606	0.802635	0.904098	NotSig	0.106	0.231	Bacteria	Bacteroidetes	Bacteroidia	Bacteroidales	Porphyromonadaceae	Unassigned
ASV_551	0.319	8.215	0.806436	0.904098	NotSig	0.028	0.023	Bacteria	Firmicutes	Clostridia	Clostridiales	Unassigned	Unassigned
ASV_247	-0.347	10.201	0.806476	0.904098	NotSig	0.087	0.126	Bacteria	Firmicutes	Clostridia	Clostridiales	Lachnospiraceae	Clostridium_XlVa
ASV_240	-0.332	10.121	0.806496	0.904098	NotSig	0.094	0.143	Bacteria	Bacteroidetes	Bacteroidia	Bacteroidales	Rikenellaceae	Alistipes
ASV_159	0.392	10.559	0.807897	0.904098	NotSig	0.133	0.156	Bacteria	Bacteroidetes	Bacteroidia	Bacteroidales	Porphyromonadaceae	Barnesiella
ASV_693	-0.265	7.646	0.80818	0.904098	NotSig	0.011	0.021	Bacteria	Firmicutes	Clostridia	Clostridiales	Ruminococcaceae	Unassigned
ASV_326	-0.288	8.915	0.808663	0.904098	NotSig	0.036	0.048	Bacteria	Firmicutes	Unassigned	Unassigned	Unassigned	Unassigned
ASV_891	-0.239	7.961	0.809134	0.904098	NotSig	0.017	0.023	Bacteria	Firmicutes	Clostridia	Clostridiales	Ruminococcaceae	Unassigned
ASV_113	0.685	10.561	0.817206	0.912025	NotSig	0.17	0.149	Bacteria	Bacteroidetes	Bacteroidia	Bacteroidales	Unassigned	Unassigned
ASV_587	-0.326	8.037	0.81919	0.913147	NotSig	0.015	0.028	Bacteria	Firmicutes	Erysipelotrichia	Erysipelotrichales	Erysipelotrichaceae	Unassigned
ASV_725	-0.354	7.73	0.823005	0.915657	NotSig	0.013	0.016	Bacteria	Unassigned	Unassigned	Unassigned	Unassigned	Unassigned
ASV_567	-0.29	7.984	0.823404	0.915657	NotSig	0.015	0.023	Bacteria	Firmicutes	Clostridia	Clostridiales	Unassigned	Unassigned
ASV_309	0.313	9.642	0.824838	0.91616	NotSig	0.061	0.088	Bacteria	Firmicutes	Clostridia	Clostridiales	Lachnospiraceae	Anaerostipes
ASV_405	-0.353	8.556	0.82882	0.919487	NotSig	0.028	0.046	Bacteria	Firmicutes	Clostridia	Clostridiales	Ruminococcaceae	Unassigned
ASV_598	-0.338	8.39	0.830657	0.920431	NotSig	0.02	0.036	Bacteria	Bacteroidetes	Bacteroidia	Bacteroidales	Porphyromonadaceae	Unassigned
ASV_100	-0.343	10.776	0.832678	0.921576	NotSig	0.134	0.201	Bacteria	Bacteroidetes	Bacteroidia	Bacteroidales	Porphyromonadaceae	Unassigned
ASV_264	-0.304	9.018	0.835416	0.923511	NotSig	0.041	0.063	Bacteria	Bacteroidetes	Bacteroidia	Bacteroidales	Bacteroidaceae	Bacteroides
ASV_457	-0.249	8.778	0.837614	0.924845	NotSig	0.033	0.054	Bacteria	Firmicutes	Clostridia	Clostridiales	Lachnospiraceae	Unassigned
ASV_469	0.193	9.819	0.84291	0.92933	NotSig	0.082	0.094	Bacteria	Firmicutes	Clostridia	Clostridiales	Ruminococcaceae	Flavonifractor
ASV_1181	-0.203	7.365	0.843668	0.92933	NotSig	0.01	0.014	Bacteria	Firmicutes	Clostridia	Clostridiales	Unassigned	Unassigned
ASV_700	0.394	7.66	0.84574	0.930247	NotSig	0.014	0.012	Bacteria	Firmicutes	Clostridia	Clostridiales	Ruminococcaceae	Clostridium_IV
ASV_358	-0.304	8.655	0.846495	0.930247	NotSig	0.033	0.044	Bacteria	Proteobacteria	Epsilonproteobacteria	Campylobacterales	Helicobacteraceae	Helicobacter
ASV_950	0.343	7.132	0.848611	0.931475	NotSig	0.01	0.01	Bacteria	Firmicutes	Clostridia	Clostridiales	Ruminococcaceae	Clostridium_III
ASV_961	-0.275	7.308	0.850482	0.932432	NotSig	0.008	0.013	Bacteria	Firmicutes	Clostridia	Clostridiales	Ruminococcaceae	Ruminococcus
ASV_737	-0.205	7.858	0.853334	0.932642	NotSig	0.014	0.024	Bacteria	Firmicutes	Clostridia	Clostridiales	Peptococcaceae_1	Unassigned
ASV_185	0.29	10.015	0.853462	0.932642	NotSig	0.087	0.083	Bacteria	Bacteroidetes	Bacteroidia	Bacteroidales	Prevotellaceae	Prevotella
ASV_195	0.233	9.49	0.855364	0.932642	NotSig	0.063	0.078	Bacteria	Firmicutes	Clostridia	Clostridiales	Ruminococcaceae	Unassigned
ASV_206	-0.182	9.933	0.855661	0.932642	NotSig	0.073	0.12	Bacteria	Firmicutes	Clostridia	Clostridiales	Unassigned	Unassigned
ASV_1133	0.332	7.395	0.85628	0.932642	NotSig	0.012	0.01	Bacteria	Firmicutes	Clostridia	Clostridiales	Ruminococcaceae	Ruminococcus
ASV_227	0.329	9.582	0.856671	0.932642	NotSig	0.063	0.071	Bacteria	Firmicutes	Clostridia	Clostridiales	Ruminococcaceae	Unassigned
ASV_404	-0.343	8.987	0.858633	0.933688	NotSig	0.034	0.038	Bacteria	Bacteroidetes	Bacteroidia	Bacteroidales	Porphyromonadaceae	Barnesiella
ASV_1105	0.158	7.272	0.861486	0.934959	NotSig	0.009	0.012	Bacteria	Firmicutes	Clostridia	Clostridiales	Lachnospiraceae	Clostridium_XlVa
ASV_591	0.186	8.136	0.861806	0.934959	NotSig	0.02	0.025	Bacteria	Firmicutes	Clostridia	Clostridiales	Ruminococcaceae	Unassigned
ASV_138	0.286	10.851	0.865137	0.937483	NotSig	0.163	0.125	Bacteria	Bacteroidetes	Bacteroidia	Bacteroidales	Porphyromonadaceae	Unassigned
ASV_882	-0.206	7.843	0.867406	0.938851	NotSig	0.014	0.018	Bacteria	Firmicutes	Clostridia	Clostridiales	Ruminococcaceae	Unassigned
ASV_217	-0.225	9.86	0.876691	0.945652	NotSig	0.067	0.092	Bacteria	Firmicutes	Clostridia	Clostridiales	Lachnospiraceae	Unassigned
ASV_857	0.161	7.425	0.877895	0.945652	NotSig	0.01	0.012	Bacteria	Firmicutes	Clostridia	Clostridiales	Unassigned	Unassigned
ASV_959	0.193	7.404	0.878053	0.945652	NotSig	0.011	0.012	Bacteria	Firmicutes	Clostridia	Clostridiales	Lachnospiraceae	Unassigned
ASV_71	0.26	11.894	0.879101	0.945652	NotSig	0.328	0.301	Bacteria	Bacteroidetes	Bacteroidia	Bacteroidales	Porphyromonadaceae	Unassigned
ASV_1009	0.207	7.431	0.881451	0.945652	NotSig	0.012	0.013	Bacteria	Firmicutes	Clostridia	Clostridiales	Eubacteriaceae	Eubacterium
ASV_1042	-0.142	7.486	0.882238	0.945652	NotSig	0.011	0.014	Bacteria	Firmicutes	Clostridia	Clostridiales	Unassigned	Unassigned
ASV_820	-0.167	7.597	0.882742	0.945652	NotSig	0.011	0.02	Bacteria	Firmicutes	Clostridia	Clostridiales	Ruminococcaceae	Unassigned
ASV_750	-0.199	7.155	0.885024	0.945652	NotSig	0.008	0.013	Bacteria	Firmicutes	Clostridia	Clostridiales	Ruminococcaceae	Ruminococcus
ASV_1674	-0.184	7.261	0.887619	0.945652	NotSig	0.008	0.013	Bacteria	Firmicutes	Clostridia	Clostridiales	Ruminococcaceae	Unassigned
ASV_170	-0.226	10.36	0.887692	0.945652	NotSig	0.094	0.147	Bacteria	Firmicutes	Clostridia	Clostridiales	Ruminococcaceae	Unassigned
ASV_401	-0.24	9.295	0.888723	0.945652	NotSig	0.047	0.071	Bacteria	Bacteroidetes	Bacteroidia	Bacteroidales	Unassigned	Unassigned
ASV_63	-0.325	11.004	0.888917	0.945652	NotSig	0.168	0.227	Bacteria	Verrucomicrobia	Verrucomicrobiae	Verrucomicrobiales	Verrucomicrobiaceae	Akkermansia
ASV_362	-0.342	9.132	0.890119	0.945652	NotSig	0.035	0.07	Bacteria	Bacteroidetes	Bacteroidia	Bacteroidales	Rikenellaceae	Alistipes
ASV_302	0.134	9.875	0.890367	0.945652	NotSig	0.078	0.096	Bacteria	Firmicutes	Clostridia	Clostridiales	Ruminococcaceae	Unassigned
ASV_554	0.219	7.552	0.891041	0.945652	NotSig	0.012	0.015	Bacteria	Firmicutes	Clostridia	Clostridiales	Ruminococcaceae	Clostridium_IV
ASV_768	0.189	7.753	0.891836	0.945652	NotSig	0.017	0.018	Bacteria	Firmicutes	Clostridia	Clostridiales	Ruminococcaceae	Unassigned
ASV_393	-0.129	8.54	0.89234	0.945652	NotSig	0.028	0.04	Bacteria	Firmicutes	Clostridia	Clostridiales	Unassigned	Unassigned
ASV_572	0.206	7.837	0.893398	0.945652	NotSig	0.017	0.022	Bacteria	Firmicutes	Clostridia	Clostridiales	Ruminococcaceae	Clostridium_IV
ASV_25	-0.162	12.253	0.893826	0.945652	NotSig	0.402	0.593	Bacteria	Firmicutes	Clostridia	Clostridiales	Lachnospiraceae	Unassigned
ASV_565	-0.167	8.316	0.895682	0.945652	NotSig	0.024	0.027	Bacteria	Firmicutes	Clostridia	Clostridiales	Unassigned	Unassigned
ASV_782	0.221	7.41	0.897002	0.945652	NotSig	0.011	0.01	Bacteria	Unassigned	Unassigned	Unassigned	Unassigned	Unassigned
ASV_79	0.137	10.989	0.897204	0.945652	NotSig	0.193	0.226	Bacteria	Bacteroidetes	Bacteroidia	Bacteroidales	Porphyromonadaceae	Unassigned
ASV_259	0.124	9.582	0.897414	0.945652	NotSig	0.068	0.082	Bacteria	Firmicutes	Clostridia	Clostridiales	Ruminococcaceae	Oscillibacter
ASV_1453	-0.143	9.395	0.898247	0.945652	NotSig	0.05	0.072	Bacteria	Firmicutes	Clostridia	Clostridiales	Ruminococcaceae	Unassigned
ASV_630	-0.13	8.641	0.900247	0.945652	NotSig	0.028	0.044	Bacteria	Firmicutes	Clostridia	Clostridiales	Ruminococcaceae	Unassigned
ASV_153	-0.134	10.174	0.902096	0.945652	NotSig	0.089	0.136	Bacteria	Firmicutes	Unassigned	Unassigned	Unassigned	Unassigned
ASV_778	0.148	7.697	0.902494	0.945652	NotSig	0.015	0.015	Bacteria	Firmicutes	Clostridia	Clostridiales	Ruminococcaceae	Unassigned
ASV_957	-0.14	7.426	0.905111	0.945652	NotSig	0.01	0.014	Bacteria	Firmicutes	Clostridia	Clostridiales	Ruminococcaceae	Unassigned
ASV_745	-0.14	8.512	0.905333	0.945652	NotSig	0.026	0.042	Bacteria	Firmicutes	Clostridia	Clostridiales	Ruminococcaceae	Flavonifractor
ASV_932	-0.185	7.782	0.906156	0.945652	NotSig	0.013	0.022	Bacteria	Firmicutes	Clostridia	Clostridiales	Unassigned	Unassigned
ASV_717	0.16	7.529	0.906632	0.945652	NotSig	0.011	0.014	Bacteria	Firmicutes	Clostridia	Clostridiales	Lachnospiraceae	Unassigned
ASV_663	0.112	8.35	0.907136	0.945652	NotSig	0.024	0.03	Bacteria	Firmicutes	Clostridia	Clostridiales	Lachnospiraceae	Dorea
ASV_867	-0.129	7.81	0.907137	0.945652	NotSig	0.015	0.018	Bacteria	Firmicutes	Clostridia	Clostridiales	Lachnospiraceae	Clostridium_XlVa
ASV_955	0.114	8.068	0.908281	0.945767	NotSig	0.019	0.023	Bacteria	Firmicutes	Clostridia	Clostridiales	Ruminococcaceae	Unassigned
ASV_710	0.117	8.111	0.909274	0.945767	NotSig	0.022	0.027	Bacteria	Firmicutes	Clostridia	Clostridiales	Ruminococcaceae	Flavonifractor
ASV_210	0.217	9.947	0.911227	0.946742	NotSig	0.084	0.086	Bacteria	Bacteroidetes	Bacteroidia	Bacteroidales	Porphyromonadaceae	Unassigned
ASV_36	0.096	11.829	0.924757	0.959731	NotSig	0.338	0.388	Bacteria	Bacteroidetes	Bacteroidia	Bacteroidales	Porphyromonadaceae	Unassigned
ASV_690	0.136	7.884	0.928205	0.962239	NotSig	0.017	0.015	Bacteria	Firmicutes	Clostridia	Clostridiales	Lachnospiraceae	Unassigned
ASV_94	0.108	10.951	0.929664	0.962401	NotSig	0.185	0.216	Bacteria	Firmicutes	Clostridia	Clostridiales	Ruminococcaceae	Unassigned
ASV_883	0.106	7.465	0.930424	0.962401	NotSig	0.011	0.013	Bacteria	Firmicutes	Clostridia	Clostridiales	Ruminococcaceae	Unassigned
ASV_136	0.144	10.137	0.934931	0.965992	NotSig	0.097	0.125	Bacteria	Firmicutes	Clostridia	Clostridiales	Ruminococcaceae	Unassigned
ASV_132	0.115	10.089	0.937242	0.967229	NotSig	0.108	0.11	Bacteria	Firmicutes	Clostridia	Unassigned	Unassigned	Unassigned
ASV_718	0.073	7.846	0.938507	0.967229	NotSig	0.017	0.022	Bacteria	Firmicutes	Clostridia	Clostridiales	Ruminococcaceae	Unassigned
ASV_73	0.152	11.271	0.939238	0.967229	NotSig	0.216	0.231	Bacteria	Bacteroidetes	Bacteroidia	Bacteroidales	Porphyromonadaceae	Barnesiella
ASV_367	-0.108	10.763	0.944687	0.970798	NotSig	0.138	0.189	Bacteria	Firmicutes	Clostridia	Clostridiales	Ruminococcaceae	Clostridium_IV
ASV_596	-0.082	8.789	0.945727	0.970798	NotSig	0.037	0.044	Bacteria	Firmicutes	Clostridia	Clostridiales	Ruminococcaceae	Unassigned
ASV_534	-0.059	8.798	0.945826	0.970798	NotSig	0.034	0.049	Bacteria	Firmicutes	Clostridia	Clostridiales	Ruminococcaceae	Unassigned
ASV_1061	-0.086	7.997	0.949416	0.972366	NotSig	0.018	0.023	Bacteria	Firmicutes	Clostridia	Clostridiales	Lachnospiraceae	Clostridium_XlVa
ASV_482	-0.088	8.779	0.949438	0.972366	NotSig	0.04	0.043	Bacteria	Firmicutes	Clostridia	Clostridiales	Unassigned	Unassigned
ASV_226	0.152	9.766	0.952402	0.974332	NotSig	0.068	0.074	Bacteria	Bacteroidetes	Bacteroidia	Bacteroidales	Porphyromonadaceae	Unassigned
ASV_121	-0.124	10.607	0.954804	0.975038	NotSig	0.125	0.154	Bacteria	Bacteroidetes	Bacteroidia	Bacteroidales	Porphyromonadaceae	Unassigned
ASV_35	0.068	11.881	0.955182	0.975038	NotSig	0.331	0.4	Bacteria	Firmicutes	Clostridia	Clostridiales	Ruminococcaceae	Unassigned
ASV_304	-0.132	9.182	0.956282	0.975094	NotSig	0.054	0.042	Bacteria	Bacteroidetes	Bacteroidia	Bacteroidales	Porphyromonadaceae	Unassigned
ASV_701	-0.074	7.56	0.960142	0.977961	NotSig	0.011	0.018	Bacteria	Firmicutes	Clostridia	Clostridiales	Ruminococcaceae	Oscillibacter
ASV_414	0.034	9.694	0.972067	0.988591	NotSig	0.074	0.09	Bacteria	Firmicutes	Clostridia	Clostridiales	Ruminococcaceae	Oscillibacter
ASV_787	-0.03	8.016	0.97516	0.988591	NotSig	0.018	0.025	Bacteria	Firmicutes	Clostridia	Clostridiales	Ruminococcaceae	Unassigned
ASV_513	-0.044	8.098	0.975319	0.988591	NotSig	0.02	0.03	Bacteria	Bacteroidetes	Unassigned	Unassigned	Unassigned	Unassigned
ASV_1016	-0.037	7.48	0.976803	0.988591	NotSig	0.011	0.016	Bacteria	Firmicutes	Clostridia	Clostridiales	Ruminococcaceae	Unassigned
ASV_348	-0.037	9.052	0.977034	0.988591	NotSig	0.047	0.05	Bacteria	Unassigned	Unassigned	Unassigned	Unassigned	Unassigned
ASV_224	-0.037	9.56	0.977123	0.988591	NotSig	0.056	0.078	Bacteria	Firmicutes	Clostridia	Clostridiales	Lachnospiraceae	Unassigned
ASV_351	0.043	8.574	0.978028	0.988591	NotSig	0.029	0.045	Bacteria	Firmicutes	Clostridia	Clostridiales	Ruminococcaceae	Unassigned
ASV_492	0.026	9.725	0.98044	0.988591	NotSig	0.07	0.088	Bacteria	Firmicutes	Clostridia	Clostridiales	Ruminococcaceae	Unassigned
ASV_853	0.025	7.332	0.981126	0.988591	NotSig	0.01	0.012	Bacteria	Firmicutes	Unassigned	Unassigned	Unassigned	Unassigned
ASV_1077	-0.029	9.879	0.981174	0.988591	NotSig	0.074	0.1	Bacteria	Firmicutes	Clostridia	Clostridiales	Ruminococcaceae	Unassigned
ASV_49	0.014	11.913	0.990549	0.996375	NotSig	0.367	0.415	Bacteria	Bacteroidetes	Bacteroidia	Bacteroidales	Porphyromonadaceae	Unassigned
ASV_541	0.02	7.762	0.991035	0.996375	NotSig	0.015	0.022	Bacteria	Firmicutes	Clostridia	Clostridiales	Lachnospiraceae	Clostridium_XlVa
ASV_215	-0.009	9.398	0.993889	0.99771	NotSig	0.051	0.078	Bacteria	Firmicutes	Clostridia	Clostridiales	Ruminococcaceae	Clostridium_IV
ASV_1185	-0.008	7.544	0.995861	0.99771	NotSig	0.012	0.015	Bacteria	Firmicutes	Clostridia	Clostridiales	Unassigned	Unassigned
ASV_196	0.003	10.947	0.997318	0.99771	NotSig	0.161	0.237	Bacteria	Firmicutes	Clostridia	Clostridiales	Ruminococcaceae	Unassigned
ASV_564	-0.004	8.172	0.997453	0.99771	NotSig	0.022	0.024	Bacteria	Firmicutes	Clostridia	Clostridiales	Ruminococcaceae	Flavonifractor
ASV_373	-0.003	9.053	0.99771	0.99771	NotSig	0.04	0.056	Bacteria	Firmicutes	Clostridia	Clostridiales	Ruminococcaceae	Unassigned
